# Supplementary material for: Crystal structure of 1-benzoyl-3-(4-fluoro­phen­yl)thio­urea
Source: Acta Crystallogr Sect E Struct Rep Online. 2014 Aug 16;70(Pt 9):o1023–4. doi: 10.1107/S1600536814018376 (PMC4186107; doi:10.1107/S1600536814018376)
Supplement: Supplementary file 1 [file e-70-o1023-sup1.cif]

##############################################################################
#                                                                            #
# This CIF contains the data in a paper accepted for publication in          #
# Acta Crystallographica Section E. It conforms to the requirements of       #
# Notes for Authors for Acta Crystallographica Section E, and has been       #
# peer reviewed under the auspices of the IUCr Commission on Journals.       #
#                                                                            #
# Full details of the Crystallographic Information File format               #
# are given in the paper "The Crystallographic Information File (CIF):       #
# a New Standard Archive File for Crystallography" by S. R. Hall, F. H.      #
# Allen and I. D. Brown [Acta Cryst. (1991), A47, 655-685].                  #
#                                                                            #
# The current version of the core CIF dictionary is obtainable from          #
# ftp://ftp.iucr.org/pub/cif_core.dic.                                       #
#                                                                            #
# Software is freely available for graphical display of the structure(s)     #
# in this CIF. For information consult the CIF software page                 #
# http://www.iucr.org/resources/cif/software.                                #
#                                                                            #
# This file may be used for bona fide research purposes within the           #
# scientific community so long as proper attribution is given to the journal # 
# article from which it was obtained.                                        #
#                                                                            #
##############################################################################
data_I
_database_code_depnum_ccdc_archive 'CCDC 1018979'
_audit_creation_method     SHELXL-97
_chemical_name_systematic
;
1-Benzoyl-3-(4-fluorophenyl)thiourea
;
_chemical_name_common
;
1-Benzoyl-3-(4-fluorophenyl)thiourea
;
_chemical_formula_moiety     'C14 H11 F N2 O S'
_chemical_formula_sum     'C14 H11 F N2 O S'
_chemical_formula_iupac     'C14 H11 F N2 O S'
_chemical_formula_weight     274.31
_chemical_melting_point     ?
_symmetry_cell_setting     triclinic
_symmetry_space_group_name_H-M     'P -1 '
_symmetry_space_group_name_Hall     '-P 1'
loop_
    _symmetry_equiv_pos_as_xyz
    'x, y, z'
    '-x, -y, -z'
_cell_length_a     9.6265(4)
_cell_length_b     11.1329(4)
_cell_length_c     13.8252(5)
_cell_angle_alpha     110.646(3)
_cell_angle_beta     100.708(3)
_cell_angle_gamma     102.762(3)
_cell_volume     1294.58(9)
_cell_formula_units_Z     4
_cell_measurement_reflns_used     ?
_cell_measurement_theta_min     ?
_cell_measurement_theta_max     ?
_cell_measurement_temperature     296(2)
_exptl_crystal_description     'block'
_exptl_crystal_colour     'colorless'
_exptl_crystal_size_max     0.36
_exptl_crystal_size_mid     0.28
_exptl_crystal_size_min     0.22
_exptl_crystal_density_diffrn     1.407
_exptl_crystal_density_meas     ?
_exptl_crystal_density_method     'not measured'
_exptl_crystal_F_000     568
_exptl_absorpt_coefficient_mu     2.281
_exptl_absorpt_correction_type     multi-scan
_exptl_absorpt_process_details     '(CrysAlis PRO; Agilent, 2012)'
_exptl_absorpt_correction_T_min     0.81659
_exptl_absorpt_correction_T_max     1.00000
_exptl_special_details     ?
_diffrn_ambient_temperature     296(2)
_diffrn_radiation_type     CuK\a
_diffrn_radiation_wavelength     1.54184
_diffrn_radiation_source     'SuperNova (Cu) X-ray Source'
_diffrn_radiation_monochromator     mirror
_diffrn_measurement_device_type
                               'Agilent SuperNova, Dual, Cu at zero, Atlas, CCD'
_diffrn_measurement_method     '\w scans'
_diffrn_detector_area_resol_mean     ?
_diffrn_reflns_number     11636
_diffrn_reflns_av_R_equivalents     0.0146
_diffrn_reflns_av_sigmaI/netI     0.0145
_diffrn_reflns_theta_min     4.43
_diffrn_reflns_theta_max     76.51
_diffrn_reflns_theta_full     68.50
_diffrn_measured_fraction_theta_max     0.985
_diffrn_measured_fraction_theta_full     0.999
_diffrn_reflns_limit_h_min     -12
_diffrn_reflns_limit_h_max     11
_diffrn_reflns_limit_k_min     -13
_diffrn_reflns_limit_k_max     12
_diffrn_reflns_limit_l_min     -11
_diffrn_reflns_limit_l_max     17
_diffrn_standards_number     0
_diffrn_standards_interval_count     ?
_diffrn_standards_interval_time     ?
_diffrn_standards_decay_%     ?
_refine_special_details
;
 Refinement of F^2^ against ALL reflections.  The weighted R-factor wR and
 goodness of fit S are based on F^2^, conventional R-factors R are based
 on F, with F set to zero for negative F^2^. The threshold expression of
 F^2^ > 2sigma(F^2^) is used only for calculating R-factors(gt) etc. and is
 not relevant to the choice of reflections for refinement.  R-factors based
 on F^2^ are statistically about twice as large as those based on F, and R-
 factors based on ALL data will be even larger.
;
_reflns_number_total     5354
_reflns_number_gt     4757
_reflns_threshold_expression     I>2\s(I)
_refine_ls_structure_factor_coef     Fsqd
_refine_ls_matrix_type     full
_refine_ls_R_factor_all     0.0402
_refine_ls_R_factor_gt     0.0357
_refine_ls_wR_factor_gt     0.0975
_refine_ls_wR_factor_ref     0.1020
_refine_ls_goodness_of_fit_ref     1.027
_refine_ls_restrained_S_all     1.027
_refine_ls_number_reflns     5354
_refine_ls_number_parameters     346
_refine_ls_number_restraints     0
_refine_ls_hydrogen_treatment     mixed
_refine_ls_weighting_scheme     calc
_refine_ls_weighting_details
         'calc w=1/[\s^2^(Fo^2^)+(0.0538P)^2^+0.2680P] where P=(Fo^2^+2Fc^2^)/3'
_atom_sites_solution_hydrogens     geom
_atom_sites_solution_primary     direct
_atom_sites_solution_secondary     difmap
_refine_ls_shift/su_max     0.001
_refine_ls_shift/su_mean     0.000
_refine_diff_density_max     0.200
_refine_diff_density_min     -0.352
_refine_ls_extinction_method     none
_refine_ls_extinction_coef     ?
loop_
    _atom_type_symbol
    _atom_type_description
    _atom_type_scat_dispersion_real
    _atom_type_scat_dispersion_imag
    _atom_type_scat_source
    'C' 'C' 0.0033 0.0016
                         'International Tables Vol C Tables 4.2.6.8 and 6.1.1.4'
    'H' 'H' 0.0000 0.0000
                         'International Tables Vol C Tables 4.2.6.8 and 6.1.1.4'
    'N' 'N' 0.0061 0.0033
                         'International Tables Vol C Tables 4.2.6.8 and 6.1.1.4'
    'O' 'O' 0.0492 0.0322
                         'International Tables Vol C Tables 4.2.6.8 and 6.1.1.4'
    'F' 'F' 0.0727 0.0534
                         'International Tables Vol C Tables 4.2.6.8 and 6.1.1.4'
    'S' 'S' 0.3331 0.5567
                         'International Tables Vol C Tables 4.2.6.8 and 6.1.1.4'
_computing_data_collection     'CrysAlis PRO (Agilent, 2012)'
_computing_cell_refinement     'CrysAlis PRO (Agilent, 2012)'
_computing_data_reduction     'CrysAlis PRO (Agilent, 2012)'
_computing_structure_solution     'SHELXS97 (Sheldrick, 2008)'
_computing_structure_refinement     'SHELXL97 (Sheldrick, 2008)'
_computing_molecular_graphics     'PLATON (Spek, 2009)'
_computing_publication_material
;
WinGX (Farrugia, 2012) and X-SEED (Barbour, 2001)
;
loop_
    _atom_site_type_symbol
    _atom_site_label
    _atom_site_fract_x
    _atom_site_fract_y
    _atom_site_fract_z
    _atom_site_U_iso_or_equiv
    _atom_site_adp_type
    _atom_site_calc_flag
    _atom_site_refinement_flags
    _atom_site_occupancy
    _atom_site_symmetry_multiplicity
    _atom_site_disorder_assembly
    _atom_site_disorder_group
    S S1 0.10971(5) 0.71506(4) 0.58605(3) 0.05533(12) Uani d . 1 1 . .
    S S2 0.99550(5) 1.23786(4) 0.68544(4) 0.06368(14) Uani d . 1 1 . .
    F F1 0.42593(15) 0.61882(14) 1.00154(8) 0.0807(3) Uani d . 1 1 . .
    F F2 1.30145(16) 1.00061(14) 1.00287(10) 0.0960(4) Uani d . 1 1 . .
    O O1 0.30327(17) 0.41067(15) 0.38650(9) 0.0768(4) Uani d . 1 1 . .
    O O2 0.67259(14) 0.81808(11) 0.48289(10) 0.0626(3) Uani d . 1 1 . .
    N N1 0.28430(16) 0.55698(14) 0.57813(10) 0.0533(3) Uani d . 1 1 . .
    N N2 0.17580(15) 0.56414(13) 0.41761(9) 0.0483(3) Uani d . 1 1 . .
    N N3 0.91440(14) 0.97471(12) 0.64274(10) 0.0513(3) Uani d . 1 1 . .
    N N4 0.78454(14) 1.03902(13) 0.52148(10) 0.0504(3) Uani d . 1 1 . .
    C C1 0.19583(17) 0.60743(14) 0.52881(11) 0.0454(3) Uani d . 1 1 . .
    C C2 0.31803(16) 0.57760(15) 0.68871(11) 0.0456(3) Uani d . 1 1 . .
    C C3 0.3556(2) 0.70415(16) 0.77249(13) 0.0559(4) Uani d . 1 1 . .
    H H3A 0.3568 0.7797 0.7578 0.067 Uiso calc R 1 1 . .
    C C4 0.39115(19) 0.71680(17) 0.87823(12) 0.0586(4) Uani d . 1 1 . .
    H H4A 0.4153 0.8006 0.9354 0.070 Uiso calc R 1 1 . .
    C C5 0.39026(18) 0.60464(18) 0.89724(12) 0.0543(4) Uani d . 1 1 . .
    C C6 0.3546(2) 0.47939(18) 0.81661(14) 0.0583(4) Uani d . 1 1 . .
    H H6 0.3548 0.4046 0.8321 0.070 Uiso calc R 1 1 . .
    C C7 0.31813(18) 0.46637(16) 0.71082(12) 0.0526(3) Uani d . 1 1 . .
    H H7 0.2935 0.3819 0.6544 0.063 Uiso calc R 1 1 . .
    C C8 0.22178(18) 0.46495(16) 0.35187(12) 0.0505(3) Uani d . 1 1 . .
    C C9 0.16680(16) 0.42877(14) 0.23398(11) 0.0438(3) Uani d . 1 1 . .
    C C10 0.02856(17) 0.43219(15) 0.18570(12) 0.0475(3) Uani d . 1 1 . .
    H H10 -0.0331 0.4603 0.2274 0.057 Uiso calc R 1 1 . .
    C C11 -0.01708(19) 0.39336(17) 0.07491(13) 0.0549(4) Uani d . 1 1 . .
    H H11 -0.1100 0.3949 0.0423 0.066 Uiso calc R 1 1 . .
    C C12 0.0745(2) 0.35248(17) 0.01270(12) 0.0571(4) Uani d . 1 1 . .
    H H12 0.0438 0.3275 -0.0614 0.069 Uiso calc R 1 1 . .
    C C13 0.2114(2) 0.34884(18) 0.06075(13) 0.0585(4) Uani d . 1 1 . .
    H H13 0.2733 0.3216 0.0189 0.070 Uiso calc R 1 1 . .
    C C14 0.25746(18) 0.38540(16) 0.17091(12) 0.0524(3) Uani d . 1 1 . .
    H H14 0.3491 0.3809 0.2027 0.063 Uiso calc R 1 1 . .
    C C15 0.89789(16) 1.07566(15) 0.61595(12) 0.0466(3) Uani d . 1 1 . .
    C C16 1.01650(17) 0.98710(14) 0.73730(12) 0.0470(3) Uani d . 1 1 . .
    C C17 1.16625(18) 1.05699(17) 0.76648(13) 0.0541(4) Uani d . 1 1 . .
    H H17 1.2019 1.1011 0.7259 0.065 Uiso calc R 1 1 . .
    C C18 1.2625(2) 1.06121(19) 0.85570(15) 0.0637(4) Uani d . 1 1 . .
    H H18 1.3633 1.1082 0.8761 0.076 Uiso calc R 1 1 . .
    C C19 1.2071(2) 0.99480(18) 0.91389(14) 0.0635(4) Uani d . 1 1 . .
    C C20 1.0604(2) 0.92345(18) 0.88583(16) 0.0668(5) Uani d . 1 1 . .
    H H20 1.0258 0.8785 0.9262 0.080 Uiso calc R 1 1 . .
    C C21 0.9641(2) 0.91938(16) 0.79610(15) 0.0584(4) Uani d . 1 1 . .
    H H21 0.8638 0.8708 0.7754 0.070 Uiso calc R 1 1 . .
    C C22 0.67355(17) 0.91742(15) 0.46324(12) 0.0482(3) Uani d . 1 1 . .
    C C23 0.55378(16) 0.91245(15) 0.37529(12) 0.0475(3) Uani d . 1 1 . .
    C C24 0.53131(18) 1.02572(19) 0.36376(15) 0.0609(4) Uani d . 1 1 . .
    H H24 0.5928 1.1114 0.4126 0.073 Uiso calc R 1 1 . .
    C C25 0.4163(2) 1.0108(2) 0.27875(18) 0.0735(5) Uani d . 1 1 . .
    H H25 0.4017 1.0869 0.2705 0.088 Uiso calc R 1 1 . .
    C C26 0.3241(2) 0.8846(2) 0.20673(16) 0.0721(5) Uani d . 1 1 . .
    H H26 0.2483 0.8755 0.1495 0.086 Uiso calc R 1 1 . .
    C C27 0.3438(2) 0.7719(2) 0.21907(15) 0.0713(5) Uani d . 1 1 . .
    H H27 0.2803 0.6866 0.1709 0.086 Uiso calc R 1 1 . .
    C C28 0.45776(19) 0.78475(18) 0.30293(14) 0.0610(4) Uani d . 1 1 . .
    H H28 0.4705 0.7082 0.3112 0.073 Uiso calc R 1 1 . .
    H H2 0.1172 0.6095 0.3842 0.073 Uiso d R 1 1 . .
    H H4 0.7819 1.1067 0.4974 0.073 Uiso d R 1 1 . .
    H H3 0.8390 0.8878 0.5964 0.073 Uiso d R 1 1 . .
    H H1 0.316(2) 0.497(2) 0.5386(17) 0.073 Uiso d . 1 1 . .
loop_
    _atom_site_aniso_label
    _atom_site_aniso_U_11
    _atom_site_aniso_U_22
    _atom_site_aniso_U_33
    _atom_site_aniso_U_12
    _atom_site_aniso_U_13
    _atom_site_aniso_U_23
    S1 0.0705(3) 0.0524(2) 0.0459(2) 0.02927(18) 0.02121(17) 0.01513(16)
    S2 0.0710(3) 0.0427(2) 0.0561(2) 0.00407(18) -0.00598(19) 0.01671(17)
    F1 0.0990(8) 0.1050(9) 0.0398(5) 0.0368(7) 0.0174(5) 0.0300(5)
    F2 0.1099(10) 0.0882(9) 0.0716(7) 0.0323(7) -0.0158(7) 0.0321(7)
    O1 0.1027(10) 0.0990(10) 0.0416(6) 0.0699(9) 0.0178(6) 0.0220(6)
    O2 0.0697(7) 0.0427(6) 0.0563(7) 0.0099(5) -0.0017(5) 0.0133(5)
    N1 0.0669(8) 0.0583(8) 0.0355(6) 0.0310(7) 0.0137(6) 0.0137(5)
    N2 0.0616(7) 0.0484(7) 0.0353(6) 0.0238(6) 0.0130(5) 0.0140(5)
    N3 0.0537(7) 0.0411(6) 0.0465(7) 0.0127(5) 0.0024(5) 0.0112(5)
    N4 0.0534(7) 0.0444(6) 0.0437(6) 0.0091(5) 0.0043(5) 0.0158(5)
    C1 0.0529(8) 0.0406(7) 0.0372(7) 0.0126(6) 0.0117(6) 0.0118(5)
    C2 0.0477(7) 0.0486(8) 0.0357(7) 0.0153(6) 0.0101(6) 0.0125(6)
    C3 0.0672(10) 0.0456(8) 0.0446(8) 0.0137(7) 0.0086(7) 0.0131(6)
    C4 0.0646(10) 0.0559(9) 0.0372(7) 0.0166(7) 0.0060(7) 0.0045(6)
    C5 0.0535(8) 0.0705(10) 0.0363(7) 0.0190(7) 0.0121(6) 0.0194(7)
    C6 0.0665(10) 0.0565(9) 0.0523(9) 0.0174(8) 0.0129(7) 0.0260(7)
    C7 0.0610(9) 0.0454(8) 0.0419(7) 0.0172(7) 0.0091(6) 0.0098(6)
    C8 0.0583(9) 0.0552(8) 0.0385(7) 0.0255(7) 0.0136(6) 0.0152(6)
    C9 0.0513(7) 0.0404(7) 0.0373(7) 0.0153(6) 0.0124(6) 0.0130(5)
    C10 0.0515(8) 0.0466(7) 0.0440(7) 0.0179(6) 0.0142(6) 0.0163(6)
    C11 0.0580(9) 0.0562(9) 0.0472(8) 0.0172(7) 0.0067(7) 0.0220(7)
    C12 0.0724(10) 0.0552(9) 0.0378(7) 0.0145(8) 0.0122(7) 0.0174(7)
    C13 0.0662(10) 0.0641(10) 0.0443(8) 0.0213(8) 0.0246(7) 0.0162(7)
    C14 0.0520(8) 0.0582(9) 0.0449(8) 0.0206(7) 0.0148(6) 0.0164(7)
    C15 0.0488(7) 0.0439(7) 0.0411(7) 0.0128(6) 0.0100(6) 0.0130(6)
    C16 0.0516(8) 0.0388(7) 0.0444(7) 0.0181(6) 0.0095(6) 0.0100(6)
    C17 0.0512(8) 0.0591(9) 0.0493(8) 0.0194(7) 0.0151(7) 0.0177(7)
    C18 0.0534(9) 0.0623(10) 0.0594(10) 0.0188(8) 0.0046(7) 0.0125(8)
    C19 0.0767(11) 0.0530(9) 0.0506(9) 0.0284(8) -0.0005(8) 0.0143(7)
    C20 0.0863(13) 0.0541(9) 0.0666(11) 0.0264(9) 0.0169(9) 0.0322(8)
    C21 0.0587(9) 0.0454(8) 0.0697(10) 0.0152(7) 0.0107(8) 0.0268(7)
    C22 0.0510(8) 0.0445(7) 0.0404(7) 0.0131(6) 0.0115(6) 0.0096(6)
    C23 0.0444(7) 0.0531(8) 0.0406(7) 0.0131(6) 0.0142(6) 0.0143(6)
    C24 0.0480(8) 0.0605(10) 0.0698(11) 0.0093(7) 0.0105(7) 0.0298(8)
    C25 0.0551(10) 0.0889(14) 0.0904(14) 0.0205(9) 0.0156(9) 0.0564(12)
    C26 0.0524(9) 0.1022(15) 0.0569(10) 0.0162(10) 0.0074(8) 0.0364(10)
    C27 0.0607(10) 0.0747(12) 0.0524(10) 0.0125(9) 0.0015(8) 0.0093(9)
    C28 0.0578(9) 0.0569(9) 0.0507(9) 0.0143(7) 0.0055(7) 0.0093(7)
_geom_special_details
;
 All esds (except the esd in the dihedral angle between two l.s. planes)
 are estimated using the full covariance matrix.  The cell esds are taken
 into account individually in the estimation of esds in distances, angles
 and torsion angles; correlations between esds in cell parameters are only
 used when they are defined by crystal symmetry.  An approximate (isotropic)
 treatment of cell esds is used for estimating esds involving l.s. planes.
;
loop_
    _geom_bond_atom_site_label_1
    _geom_bond_atom_site_label_2
    _geom_bond_site_symmetry_2
    _geom_bond_distance
    _geom_bond_publ_flag
    S1 C1 . 1.6623(15) ?
    S2 C15 . 1.6608(15) ?
    F1 C5 . 1.3616(17) ?
    F2 C19 . 1.3585(19) ?
    O1 C8 . 1.2181(19) ?
    O2 C22 . 1.2269(19) ?
    N1 C1 . 1.3309(19) ?
    N1 C2 . 1.4250(18) ?
    N1 H1 . 0.86(2) ?
    N2 C8 . 1.3781(19) ?
    N2 C1 . 1.3998(18) ?
    N2 H2 . 0.9905 ?
    N3 C15 . 1.3327(19) ?
    N3 C16 . 1.4246(19) ?
    N3 H3 . 0.9761 ?
    N4 C22 . 1.3767(19) ?
    N4 C15 . 1.4004(19) ?
    N4 H4 . 0.9287 ?
    C2 C7 . 1.376(2) ?
    C2 C3 . 1.388(2) ?
    C3 C4 . 1.386(2) ?
    C3 H3A . 0.9300 ?
    C4 C5 . 1.362(2) ?
    C4 H4A . 0.9300 ?
    C5 C6 . 1.362(2) ?
    C6 C7 . 1.386(2) ?
    C6 H6 . 0.9300 ?
    C7 H7 . 0.9300 ?
    C8 C9 . 1.4904(19) ?
    C9 C14 . 1.388(2) ?
    C9 C10 . 1.389(2) ?
    C10 C11 . 1.388(2) ?
    C10 H10 . 0.9300 ?
    C11 C12 . 1.381(2) ?
    C11 H11 . 0.9300 ?
    C12 C13 . 1.377(2) ?
    C12 H12 . 0.9300 ?
    C13 C14 . 1.383(2) ?
    C13 H13 . 0.9300 ?
    C14 H14 . 0.9300 ?
    C16 C21 . 1.379(2) ?
    C16 C17 . 1.383(2) ?
    C17 C18 . 1.378(2) ?
    C17 H17 . 0.9300 ?
    C18 C19 . 1.372(3) ?
    C18 H18 . 0.9300 ?
    C19 C20 . 1.364(3) ?
    C20 C21 . 1.384(2) ?
    C20 H20 . 0.9300 ?
    C21 H21 . 0.9300 ?
    C22 C23 . 1.488(2) ?
    C23 C24 . 1.383(2) ?
    C23 C28 . 1.396(2) ?
    C24 C25 . 1.390(3) ?
    C24 H24 . 0.9300 ?
    C25 C26 . 1.374(3) ?
    C25 H25 . 0.9300 ?
    C26 C27 . 1.372(3) ?
    C26 H26 . 0.9300 ?
    C27 C28 . 1.382(2) ?
    C27 H27 . 0.9300 ?
    C28 H28 . 0.9300 ?
loop_
    _geom_angle_atom_site_label_1
    _geom_angle_atom_site_label_2
    _geom_angle_atom_site_label_3
    _geom_angle_site_symmetry_1
    _geom_angle_site_symmetry_3
    _geom_angle
    _geom_angle_publ_flag
    C1 N1 C2 . . 127.39(13) ?
    C1 N1 H1 . . 117.5(14) ?
    C2 N1 H1 . . 114.6(14) ?
    C8 N2 C1 . . 127.90(12) ?
    C8 N2 H2 . . 118.4 ?
    C1 N2 H2 . . 113.6 ?
    C15 N3 C16 . . 126.08(12) ?
    C15 N3 H3 . . 114.0 ?
    C16 N3 H3 . . 119.4 ?
    C22 N4 C15 . . 127.94(13) ?
    C22 N4 H4 . . 116.5 ?
    C15 N4 H4 . . 115.5 ?
    N1 C1 N2 . . 115.29(13) ?
    N1 C1 S1 . . 126.60(11) ?
    N2 C1 S1 . . 118.10(11) ?
    C7 C2 C3 . . 120.12(14) ?
    C7 C2 N1 . . 117.19(13) ?
    C3 C2 N1 . . 122.63(14) ?
    C4 C3 C2 . . 119.32(15) ?
    C4 C3 H3A . . 120.3 ?
    C2 C3 H3A . . 120.3 ?
    C5 C4 C3 . . 119.02(15) ?
    C5 C4 H4A . . 120.5 ?
    C3 C4 H4A . . 120.5 ?
    F1 C5 C6 . . 118.81(16) ?
    F1 C5 C4 . . 118.31(15) ?
    C6 C5 C4 . . 122.88(15) ?
    C5 C6 C7 . . 118.19(15) ?
    C5 C6 H6 . . 120.9 ?
    C7 C6 H6 . . 120.9 ?
    C2 C7 C6 . . 120.45(14) ?
    C2 C7 H7 . . 119.8 ?
    C6 C7 H7 . . 119.8 ?
    O1 C8 N2 . . 123.06(13) ?
    O1 C8 C9 . . 121.47(13) ?
    N2 C8 C9 . . 115.47(13) ?
    C14 C9 C10 . . 119.75(13) ?
    C14 C9 C8 . . 117.40(13) ?
    C10 C9 C8 . . 122.81(13) ?
    C11 C10 C9 . . 119.64(14) ?
    C11 C10 H10 . . 120.2 ?
    C9 C10 H10 . . 120.2 ?
    C12 C11 C10 . . 120.43(15) ?
    C12 C11 H11 . . 119.8 ?
    C10 C11 H11 . . 119.8 ?
    C13 C12 C11 . . 119.81(14) ?
    C13 C12 H12 . . 120.1 ?
    C11 C12 H12 . . 120.1 ?
    C12 C13 C14 . . 120.38(15) ?
    C12 C13 H13 . . 119.8 ?
    C14 C13 H13 . . 119.8 ?
    C13 C14 C9 . . 119.97(15) ?
    C13 C14 H14 . . 120.0 ?
    C9 C14 H14 . . 120.0 ?
    N3 C15 N4 . . 115.58(13) ?
    N3 C15 S2 . . 126.05(11) ?
    N4 C15 S2 . . 118.34(11) ?
    C21 C16 C17 . . 120.04(15) ?
    C21 C16 N3 . . 118.07(14) ?
    C17 C16 N3 . . 121.74(14) ?
    C18 C17 C16 . . 119.95(16) ?
    C18 C17 H17 . . 120.0 ?
    C16 C17 H17 . . 120.0 ?
    C19 C18 C17 . . 118.83(17) ?
    C19 C18 H18 . . 120.6 ?
    C17 C18 H18 . . 120.6 ?
    F2 C19 C20 . . 118.72(18) ?
    F2 C19 C18 . . 118.92(18) ?
    C20 C19 C18 . . 122.36(16) ?
    C19 C20 C21 . . 118.61(17) ?
    C19 C20 H20 . . 120.7 ?
    C21 C20 H20 . . 120.7 ?
    C16 C21 C20 . . 120.20(17) ?
    C16 C21 H21 . . 119.9 ?
    C20 C21 H21 . . 119.9 ?
    O2 C22 N4 . . 121.91(14) ?
    O2 C22 C23 . . 121.47(14) ?
    N4 C22 C23 . . 116.62(13) ?
    C24 C23 C28 . . 119.36(15) ?
    C24 C23 C22 . . 123.87(14) ?
    C28 C23 C22 . . 116.76(14) ?
    C23 C24 C25 . . 119.67(17) ?
    C23 C24 H24 . . 120.2 ?
    C25 C24 H24 . . 120.2 ?
    C26 C25 C24 . . 120.52(19) ?
    C26 C25 H25 . . 119.7 ?
    C24 C25 H25 . . 119.7 ?
    C27 C26 C25 . . 120.09(18) ?
    C27 C26 H26 . . 120.0 ?
    C25 C26 H26 . . 120.0 ?
    C26 C27 C28 . . 120.17(18) ?
    C26 C27 H27 . . 119.9 ?
    C28 C27 H27 . . 119.9 ?
    C27 C28 C23 . . 120.16(18) ?
    C27 C28 H28 . . 119.9 ?
    C23 C28 H28 . . 119.9 ?
loop_
    _geom_torsion_atom_site_label_1
    _geom_torsion_atom_site_label_2
    _geom_torsion_atom_site_label_3
    _geom_torsion_atom_site_label_4
    _geom_torsion_site_symmetry_1
    _geom_torsion_site_symmetry_2
    _geom_torsion_site_symmetry_3
    _geom_torsion_site_symmetry_4
    _geom_torsion
    _geom_torsion_publ_flag
    C2 N1 C1 N2 . . . . -176.44(14) ?
    C2 N1 C1 S1 . . . . 3.8(2) ?
    C8 N2 C1 N1 . . . . 8.3(2) ?
    C8 N2 C1 S1 . . . . -171.98(13) ?
    C1 N1 C2 C7 . . . . 136.52(17) ?
    C1 N1 C2 C3 . . . . -46.1(2) ?
    C7 C2 C3 C4 . . . . -0.8(3) ?
    N1 C2 C3 C4 . . . . -178.15(15) ?
    C2 C3 C4 C5 . . . . 0.9(3) ?
    C3 C4 C5 F1 . . . . 179.79(15) ?
    C3 C4 C5 C6 . . . . -0.5(3) ?
    F1 C5 C6 C7 . . . . 179.82(15) ?
    C4 C5 C6 C7 . . . . 0.2(3) ?
    C3 C2 C7 C6 . . . . 0.4(2) ?
    N1 C2 C7 C6 . . . . 177.91(15) ?
    C5 C6 C7 C2 . . . . -0.1(3) ?
    C1 N2 C8 O1 . . . . -8.6(3) ?
    C1 N2 C8 C9 . . . . 172.24(14) ?
    O1 C8 C9 C14 . . . . -29.9(2) ?
    N2 C8 C9 C14 . . . . 149.29(15) ?
    O1 C8 C9 C10 . . . . 147.74(18) ?
    N2 C8 C9 C10 . . . . -33.1(2) ?
    C14 C9 C10 C11 . . . . -0.6(2) ?
    C8 C9 C10 C11 . . . . -178.13(14) ?
    C9 C10 C11 C12 . . . . -0.5(2) ?
    C10 C11 C12 C13 . . . . 0.7(3) ?
    C11 C12 C13 C14 . . . . 0.3(3) ?
    C12 C13 C14 C9 . . . . -1.4(3) ?
    C10 C9 C14 C13 . . . . 1.5(2) ?
    C8 C9 C14 C13 . . . . 179.19(15) ?
    C16 N3 C15 N4 . . . . -176.80(14) ?
    C16 N3 C15 S2 . . . . 1.6(2) ?
    C22 N4 C15 N3 . . . . 11.7(2) ?
    C22 N4 C15 S2 . . . . -166.79(13) ?
    C15 N3 C16 C21 . . . . 132.89(17) ?
    C15 N3 C16 C17 . . . . -51.5(2) ?
    C21 C16 C17 C18 . . . . -1.3(2) ?
    N3 C16 C17 C18 . . . . -176.91(14) ?
    C16 C17 C18 C19 . . . . 0.3(3) ?
    C17 C18 C19 F2 . . . . -178.97(16) ?
    C17 C18 C19 C20 . . . . 0.8(3) ?
    F2 C19 C20 C21 . . . . 179.03(16) ?
    C18 C19 C20 C21 . . . . -0.7(3) ?
    C17 C16 C21 C20 . . . . 1.4(2) ?
    N3 C16 C21 C20 . . . . 177.13(15) ?
    C19 C20 C21 C16 . . . . -0.4(3) ?
    C15 N4 C22 O2 . . . . -8.8(3) ?
    C15 N4 C22 C23 . . . . 170.92(14) ?
    O2 C22 C23 C24 . . . . 165.86(16) ?
    N4 C22 C23 C24 . . . . -13.8(2) ?
    O2 C22 C23 C28 . . . . -12.5(2) ?
    N4 C22 C23 C28 . . . . 167.86(14) ?
    C28 C23 C24 C25 . . . . -1.8(3) ?
    C22 C23 C24 C25 . . . . 179.94(16) ?
    C23 C24 C25 C26 . . . . 0.6(3) ?
    C24 C25 C26 C27 . . . . 0.8(3) ?
    C25 C26 C27 C28 . . . . -1.0(3) ?
    C26 C27 C28 C23 . . . . -0.3(3) ?
    C24 C23 C28 C27 . . . . 1.6(3) ?
    C22 C23 C28 C27 . . . . -179.96(16) ?
loop_
    _geom_hbond_atom_site_label_D
    _geom_hbond_atom_site_label_H
    _geom_hbond_atom_site_label_A
    _geom_hbond_site_symmetry_A
    _geom_hbond_distance_DH
    _geom_hbond_distance_HA
    _geom_hbond_distance_DA
    _geom_hbond_angle_DHA
    N2 H2 S2 2_676 0.99 2.56 3.5433(13) 170.3
    N4 H4 S1 2_676 0.93 2.74 3.5976(13) 154.2
    N1 H1 O1 . 0.86(2) 1.95(2) 2.6408(17) 137.5(19)
    N3 H3 O2 . 0.98 1.81 2.6307(17) 139.2
_iucr_refine_instructions_details
;
TITL exp_110 in P-1
CELL 1.54184 9.6265 11.1329 13.8252 110.646 100.708 102.762
ZERR 4.0000 0.0004 0.0004 0.0005 0.003 0.003 0.003
LATT 1
SFAC C H N O F S
UNIT 56 44 8 4 4 4
MERG 2
FMAP 2
GRID
PLAN 20
TEMP 23
BOND $H
HTAB
CONF
EQIV $1 1-X, 2-Y, 1-Z
HTAB N2 S2_$1
EQIV $2 1-X, 2-Y, 1-Z
HTAB N4 S1_$2
HTAB N1 O1
HTAB N3 O2
MPLA C1 N1 H1 O1 C8 N2
MPLA C2 C3 C4 C5 C6 C7
MPLA C9 C10 C11 C12 C13 C14
MPLA C1 N1 H1 O1 C8 N2
MPLA C15 N3 H3 O2 C22 N4
MPLA C16 C17 C18 C19 C20 C21
MPLA C23 C24 C25 C26 C27 C28
MPLA C15 N3 H3 O2 C22 N4
L.S. 20
ACTA 137
WGHT 0.05370 0.26860 0.00000 0.00000 0.00000 0.33330
FVAR 8.35500
S1     6   0.10971   0.71506   0.58605  11.00000   0.07050   0.05239 =
       0.04595   0.01513   0.02121   0.02927
S2     6   0.99550   1.23786   0.68544  11.00000   0.07096   0.04273 =
       0.05612   0.01671  -0.00598   0.00407
F1     5   0.42593   0.61882   1.00154  11.00000   0.09896   0.10503 =
       0.03983   0.03002   0.01739   0.03681
F2     5   1.30145   1.00061   1.00287  11.00000   0.10985   0.08816 =
       0.07157   0.03207  -0.01576   0.03227
O1     4   0.30327   0.41067   0.38650  11.00000   0.10270   0.09902 =
       0.04156   0.02201   0.01776   0.06991
O2     4   0.67259   0.81808   0.48289  11.00000   0.06969   0.04268 =
       0.05635   0.01330  -0.00168   0.00993
N1     3   0.28430   0.55698   0.57813  11.00000   0.06687   0.05834 =
       0.03545   0.01368   0.01373   0.03101
N2     3   0.17580   0.56414   0.41761  11.00000   0.06155   0.04843 =
       0.03529   0.01396   0.01302   0.02376
N3     3   0.91440   0.97471   0.64274  11.00000   0.05372   0.04110 =
       0.04651   0.01120   0.00238   0.01265
N4     3   0.78454   1.03902   0.52148  11.00000   0.05338   0.04441 =
       0.04372   0.01582   0.00433   0.00910
C1     1   0.19583   0.60743   0.52881  11.00000   0.05294   0.04062 =
       0.03722   0.01182   0.01173   0.01256
C2     1   0.31803   0.57760   0.68871  11.00000   0.04766   0.04860 =
       0.03567   0.01247   0.01010   0.01527
C3     1   0.35557   0.70415   0.77249  11.00000   0.06720   0.04558 =
       0.04459   0.01311   0.00859   0.01371
AFIX 43
H3A    2   0.35684   0.77969   0.75785  11.00000  -1.20000
AFIX 0
C4     1   0.39115   0.71680   0.87823  11.00000   0.06459   0.05594 =
       0.03722   0.00448   0.00599   0.01662
AFIX 43
H4A    2   0.41527   0.80063   0.93536  11.00000  -1.20000
AFIX 0
C5     1   0.39026   0.60464   0.89724  11.00000   0.05346   0.07047 =
       0.03635   0.01942   0.01210   0.01904
C6     1   0.35462   0.47939   0.81661  11.00000   0.06646   0.05653 =
       0.05229   0.02599   0.01292   0.01740
AFIX 43
H6     2   0.35476   0.40464   0.83213  11.00000  -1.20000
AFIX 0
C7     1   0.31813   0.46637   0.71082  11.00000   0.06095   0.04542 =
       0.04186   0.00980   0.00907   0.01717
AFIX 43
H7     2   0.29355   0.38189   0.65438  11.00000  -1.20000
AFIX 0
C8     1   0.22178   0.46495   0.35187  11.00000   0.05832   0.05518 =
       0.03846   0.01518   0.01355   0.02547
C9     1   0.16680   0.42877   0.23397  11.00000   0.05132   0.04041 =
       0.03730   0.01301   0.01238   0.01528
C10    1   0.02856   0.43219   0.18570  11.00000   0.05150   0.04662 =
       0.04396   0.01633   0.01417   0.01791
AFIX 43
H10    2  -0.03310   0.46035   0.22740  11.00000  -1.20000
AFIX 0
C11    1  -0.01708   0.39336   0.07491  11.00000   0.05803   0.05616 =
       0.04719   0.02199   0.00671   0.01722
AFIX 43
H11    2  -0.10995   0.39488   0.04233  11.00000  -1.20000
AFIX 0
C12    1   0.07449   0.35248   0.01270  11.00000   0.07238   0.05518 =
       0.03778   0.01740   0.01217   0.01447
AFIX 43
H12    2   0.04381   0.32747  -0.06142  11.00000  -1.20000
AFIX 0
C13    1   0.21142   0.34884   0.06075  11.00000   0.06619   0.06406 =
       0.04427   0.01618   0.02458   0.02132
AFIX 43
H13    2   0.27325   0.32165   0.01890  11.00000  -1.20000
AFIX 0
C14    1   0.25746   0.38540   0.17091  11.00000   0.05203   0.05825 =
       0.04493   0.01637   0.01484   0.02064
AFIX 43
H14    2   0.34912   0.38093   0.20270  11.00000  -1.20000
AFIX 0
C15    1   0.89789   1.07566   0.61595  11.00000   0.04880   0.04385 =
       0.04113   0.01298   0.01002   0.01280
C16    1   1.01650   0.98710   0.73730  11.00000   0.05160   0.03885 =
       0.04442   0.01003   0.00951   0.01815
C17    1   1.16625   1.05699   0.76648  11.00000   0.05120   0.05915 =
       0.04933   0.01769   0.01513   0.01938
AFIX 43
H17    2   1.20191   1.10109   0.72591  11.00000  -1.20000
AFIX 0
C18    1   1.26255   1.06121   0.85570  11.00000   0.05344   0.06234 =
       0.05937   0.01251   0.00459   0.01883
AFIX 43
H18    2   1.36335   1.10823   0.87613  11.00000  -1.20000
AFIX 0
C19    1   1.20709   0.99480   0.91389  11.00000   0.07669   0.05304 =
       0.05061   0.01434  -0.00053   0.02842
C20    1   1.06039   0.92345   0.88583  11.00000   0.08631   0.05406 =
       0.06665   0.03217   0.01689   0.02642
AFIX 43
H20    2   1.02578   0.87846   0.92615  11.00000  -1.20000
AFIX 0
C21    1   0.96411   0.91938   0.79610  11.00000   0.05873   0.04543 =
       0.06965   0.02681   0.01066   0.01516
AFIX 43
H21    2   0.86375   0.87082   0.77541  11.00000  -1.20000
AFIX 0
C22    1   0.67355   0.91742   0.46324  11.00000   0.05095   0.04453 =
       0.04043   0.00960   0.01155   0.01314
C23    1   0.55378   0.91245   0.37529  11.00000   0.04438   0.05306 =
       0.04061   0.01432   0.01421   0.01312
C24    1   0.53131   1.02572   0.36376  11.00000   0.04800   0.06054 =
       0.06977   0.02977   0.01046   0.00927
AFIX 43
H24    2   0.59283   1.11144   0.41264  11.00000  -1.20000
AFIX 0
C25    1   0.41632   1.01083   0.27875  11.00000   0.05508   0.08892 =
       0.09044   0.05641   0.01559   0.02048
AFIX 43
H25    2   0.40166   1.08691   0.27054  11.00000  -1.20000
AFIX 0
C26    1   0.32412   0.88456   0.20673  11.00000   0.05244   0.10216 =
       0.05693   0.03635   0.00740   0.01617
AFIX 43
H26    2   0.24826   0.87547   0.14955  11.00000  -1.20000
AFIX 0
C27    1   0.34383   0.77189   0.21907  11.00000   0.06071   0.07469 =
       0.05238   0.00934   0.00153   0.01251
AFIX 43
H27    2   0.28034   0.68664   0.17085  11.00000  -1.20000
AFIX 0
C28    1   0.45776   0.78475   0.30293  11.00000   0.05782   0.05685 =
       0.05072   0.00931   0.00554   0.01428
AFIX 43
H28    2   0.47053   0.70817   0.31120  11.00000  -1.20000
H2     2   0.11719   0.60954   0.38418  11.00000  -1.20000
H4     2   0.78189   1.10675   0.49738  11.00000  -1.20000
H3     2   0.83899   0.88784   0.59638  11.00000  -1.20000
AFIX 0
H1     2   0.31627   0.49727   0.53864  11.00000  -1.20000
HKLF 4
;
data_New_Global_Publ_Block
_journal_date_recd_electronic     2014-08-11
_journal_date_accepted     2014-08-12
_journal_name_full     'Acta Crystallographica, Section E'
_journal_year     2014
_journal_volume     70
_journal_issue      9
_journal_page_first     o1023
_journal_page_last     o1024
_journal_paper_category     HO
_journal_paper_doi     10.1107/S1600536814018376
_journal_coeditor_code     HB7271
loop_
    _publ_contact_author_name
    _publ_contact_author_address
    _publ_contact_author_email
    'Arshad, Muhammad nadeem.'
;
Chemistry Department,
Faculty of Science, King Abdulaziz University P. O. Box 80203 , Jeddah 21589,
Saudi Arabia.
;
 mnachemist@hotmail.com
    'Mustafa, Ghulam'
;
Department of Chemistry
University of Gujrat, Gujrat 50700
Pakistan.
;
 ghulam.mustafa@uog.edu.pk
_publ_contact_author_fax     ?
_publ_contact_author_phone     '+92-3338108917'
_publ_section_title
;
Crystal structure of 1-benzoyl-3-(4-fluorophenyl)thiourea
;
loop_
    _publ_author_name
    _publ_author_footnote
    _publ_author_address
    'Jassas, Rabab Sharaf' .
;
Chemistry Department, Faculty of Science, King Abdulaziz University
PO Box 80203, Jeddah 21589,
Saudi Arabia
;
    'Asiri, Abdullah M.' .
;
Chemistry Department, Faculty of Science, King Abdulaziz University
PO Box 80203, Jeddah 21589,
Saudi Arabia
Center of Excellence for Advanced Materials Research (CEAMR),
King Abdulaziz University, PO Box 80203, Jeddah 21589, Saudi Arabia
;
    'Arshad, Muhammad Nadeem' .
;
Chemistry Department, Faculty of Science, King Abdulaziz University
PO Box 80203, Jeddah 21589,
Saudi Arabia
Center of Excellence for Advanced Materials Research (CEAMR),
King Abdulaziz University, PO Box 80203, Jeddah 21589, Saudi Arabia
;
    'Zayed, Mohie E. M.' .
;
Chemistry Department, Faculty of Science, King Abdulaziz University
PO Box 80203, Jeddah 21589,
Saudi Arabia
;
    'Mustafa, Ghulam' .
;
Department of Chemistry, University of Gujrat, Gujrat 50700, Pakistan
;
