# Supplementary material for: Crystal structure of 1-benzoyl-3-(4-fluoro­phen­yl)thio­urea
Source: Acta Crystallogr Sect E Struct Rep Online. 2014 Aug 16;70(Pt 9):o1023–4. doi: 10.1107/S1600536814018376 (PMC4186107; doi:10.1107/S1600536814018376)
Supplement: Supplementary file 2 [file e-70-o1023-Isup2.hkl]

# 
# h,k,l, Fc-squared, Fo-squared, sigma(Fo-squared) and status flag 
# 
data_I
_shelx_title ' exp_110 in P-1' 
_shelx_refln_list_code          4 
_shelx_F_calc_maximum      122.53 
_exptl_crystal_F_000       568.00 
_reflns_d_resolution_high  0.7928 
 
loop_ 
 _symmetry_equiv_pos_as_xyz 
 'x, y, z' 
 '-x, -y, -z' 
 
_cell_length_a     9.6265 
_cell_length_b    11.1329 
_cell_length_c    13.8252 
_cell_angle_alpha 110.646 
_cell_angle_beta  100.708 
_cell_angle_gamma 102.762 
 
_shelx_F_squared_multiplier     1.000 
 
loop_ 
 _refln_index_h 
 _refln_index_k 
 _refln_index_l 
 _refln_F_squared_calc 
 _refln_F_squared_meas 
 _refln_F_squared_sigma 
 _refln_observed_status 
   1   0   0     1113.64     1042.15      5.94 o 
   2   0   0      569.66      502.88      2.88 o 
   3   0   0     4635.74     4377.30     12.68 o 
   4   0   0       23.76       26.72      0.94 o 
   5   0   0       23.07       38.55      2.22 o 
   6   0   0      251.76      257.21      4.02 o 
   7   0   0       34.23       30.37      1.58 o 
   8   0   0       16.50       15.11      0.85 o 
   9   0   0      169.75      189.60      3.11 o 
  10   0   0       27.73       32.20      2.27 o 
  11   0   0        8.28        8.16      0.87 o 
 -11   1   0       15.94       16.13      1.22 o 
 -10   1   0        9.35        9.37      0.70 o 
  -9   1   0       19.16       24.07      1.45 o 
  -8   1   0        3.98        2.92      0.58 o 
  -7   1   0       36.69       36.75      1.67 o 
  -6   1   0        7.05        7.16      0.58 o 
  -5   1   0        3.87        2.02      0.42 o 
  -4   1   0      369.17      368.71      2.78 o 
  -3   1   0     4169.09     3991.30     13.40 o 
  -2   1   0     2258.57     2143.19      8.08 o 
  -1   1   0      275.11      243.97      2.10 o 
   0   1   0       26.21       29.52      0.43 o 
   1   1   0      972.17      892.29     10.01 o 
   2   1   0      784.33      815.49      4.24 o 
   3   1   0     1333.61     1246.71      4.56 o 
   4   1   0        1.37        2.41      0.32 o 
   5   1   0      176.98      215.61     20.87 o 
   6   1   0       59.03       67.20      3.29 o 
   7   1   0       61.33       61.83      1.37 o 
   8   1   0       36.41       37.81      1.03 o 
   9   1   0       25.03       25.61      1.15 o 
  10   1   0        0.02       -0.04      0.46 o 
  11   1   0       18.46       11.15      0.80 o 
 -11   2   0        2.22        1.48      0.40 o 
 -10   2   0        0.85        0.93      0.39 o 
  -9   2   0       78.46       79.86      2.43 o 
  -8   2   0      117.59      116.49      5.19 o 
  -7   2   0        5.00        4.55      0.74 o 
  -6   2   0       40.88       39.39      1.57 o 
  -5   2   0      152.62      138.68      1.99 o 
  -4   2   0       24.27       26.12      1.01 o 
  -3   2   0      538.83      533.46      5.31 o 
  -2   2   0     7352.38     6974.12     16.19 o 
  -1   2   0      139.32      137.02      1.84 o 
   1   2   0      441.23      427.97      2.83 o 
   2   2   0      897.93      839.36      4.85 o 
   3   2   0     1048.38     1049.64     12.47 o 
   4   2   0      611.26      632.49      7.71 o 
   5   2   0       52.21       64.63      2.07 o 
   6   2   0        0.43        1.41      0.59 o 
   7   2   0       21.16       20.55      0.78 o 
   8   2   0      248.13      261.89      3.33 o 
   9   2   0       10.40        9.14      1.28 o 
  10   2   0        2.46        3.35      0.48 o 
 -11   3   0        0.35        0.63      0.37 o 
 -10   3   0       47.35       47.92      2.08 o 
  -9   3   0       67.15       72.04      3.22 o 
  -8   3   0        3.56        1.63      0.93 o 
  -7   3   0        5.61        6.03      1.08 o 
  -6   3   0     1040.20     1063.93     10.69 o 
  -5   3   0        0.53        3.26      1.23 o 
  -4   3   0      262.16      264.60      4.64 o 
  -3   3   0      137.06      152.41      3.10 o 
  -2   3   0       59.39       57.12      1.65 o 
  -1   3   0     3708.44     3793.88     11.00 o 
   0   3   0     4467.24     4468.16      8.98 o 
   1   3   0       83.16       80.93      1.22 o 
   2   3   0      108.82      127.83      1.95 o 
   3   3   0      971.58      990.13      9.83 o 
   4   3   0      117.61       99.37      3.50 o 
   5   3   0        6.68        7.27      0.90 o 
   6   3   0      148.77      148.84      2.22 o 
   7   3   0        3.87        3.03      0.53 o 
   8   3   0        2.84        2.95      0.56 o 
   9   3   0       37.51       29.12      1.37 o 
  10   3   0        4.62        3.62      0.36 o 
 -11   4   0        2.20        1.55      0.43 o 
 -10   4   0        0.42        1.00      0.82 o 
  -9   4   0       42.62       47.31      2.72 o 
  -8   4   0      447.82      484.57      5.95 o 
  -7   4   0      100.35      102.86      4.11 o 
  -6   4   0       83.29       71.31      3.22 o 
  -5   4   0      154.19      151.68      4.21 o 
  -4   4   0      211.20      227.85      4.58 o 
  -3   4   0        1.61        1.66      0.53 o 
  -2   4   0      119.84      115.36      2.56 o 
  -1   4   0       52.99       62.51      1.61 o 
   0   4   0      618.44      633.34      3.36 o 
   1   4   0      475.77      490.31      3.40 o 
   2   4   0      419.59      463.17      6.91 o 
   3   4   0      282.51      272.78      5.84 o 
   4   4   0      182.91      185.29      5.30 o 
   5   4   0       18.73       19.52      1.41 o 
   6   4   0       53.86       55.93      1.62 o 
   7   4   0        7.13        8.52      0.82 o 
   8   4   0        3.17        2.59      0.92 o 
   9   4   0       34.34       40.15      2.11 o 
 -11   5   0       10.11        9.10      0.72 o 
 -10   5   0       18.50       17.07      1.58 o 
  -9   5   0       10.44       11.17      1.58 o 
  -8   5   0        0.05        0.43      0.64 o 
  -7   5   0      247.77      257.61      6.70 o 
  -6   5   0      222.52      221.05      5.80 o 
  -5   5   0      284.56      297.66      6.17 o 
  -4   5   0      643.71      692.44      8.45 o 
  -3   5   0      121.24      129.27      3.31 o 
  -2   5   0      342.66      360.74      4.89 o 
  -1   5   0      404.54      363.56      3.59 o 
   0   5   0     1010.74     1112.55     10.65 o 
   1   5   0       24.98       33.15      1.96 o 
   2   5   0       38.33       43.61      2.46 o 
   3   5   0       75.78       71.12      3.41 o 
   4   5   0      428.00      452.02      6.30 o 
   5   5   0      184.48      181.35      2.53 o 
   6   5   0       32.95       29.77      1.07 o 
   7   5   0        6.51        5.55      0.78 o 
   8   5   0       25.27       25.50      1.19 o 
   9   5   0        0.54       -0.24      0.26 o 
 -11   6   0       15.51       16.88      0.87 o 
 -10   6   0       17.35       15.96      1.58 o 
  -9   6   0        7.18        7.00      1.35 o 
  -8   6   0        0.61        0.32      1.36 o 
  -7   6   0      828.08      872.82     15.80 o 
  -6   6   0      667.22      606.05      9.95 o 
  -5   6   0      211.47      191.55      5.18 o 
  -4   6   0      369.38      363.61      6.51 o 
  -3   6   0       74.87       69.10      2.59 o 
  -2   6   0        0.00        1.62      1.39 o 
  -1   6   0       51.80       59.66      1.81 o 
   0   6   0     1307.50     1293.70     12.29 o 
   1   6   0      841.87      879.43     11.01 o 
   2   6   0      425.56      417.24      8.20 o 
   3   6   0      113.75      110.22      4.53 o 
   4   6   0      260.77      260.94      3.41 o 
   5   6   0        0.37        1.30      0.41 o 
   6   6   0        1.70        1.71      0.53 o 
   7   6   0        0.17        0.95      0.74 o 
   8   6   0        5.44        5.51      0.94 o 
 -11   7   0        1.41        1.50      0.33 o 
 -10   7   0      113.65      132.29      3.80 o 
  -9   7   0       18.58       18.56      1.30 o 
  -8   7   0        0.52        0.31      1.09 o 
  -7   7   0       35.55       34.69      1.44 o 
  -6   7   0      108.75      108.49      2.01 o 
  -5   7   0      254.50      251.37      6.13 o 
  -4   7   0       73.90       65.58      2.92 o 
  -3   7   0       60.06       55.73      2.76 o 
  -2   7   0      235.52      216.62      5.12 o 
  -1   7   0      191.60      185.98      3.23 o 
   0   7   0       71.52       79.65      3.35 o 
   1   7   0       83.50       86.01      3.83 o 
   2   7   0       44.91       41.44      1.96 o 
   3   7   0      108.60      103.97      2.11 o 
   4   7   0      182.54      175.22      3.31 o 
   5   7   0        2.03        0.52      0.49 o 
   6   7   0        6.47        7.40      1.16 o 
   7   7   0        0.15        0.11      0.32 o 
 -11   8   0       22.96       22.13      0.83 o 
 -10   8   0        7.31        6.47      1.03 o 
  -9   8   0       16.02       17.14      1.22 o 
  -8   8   0      194.45      210.45      3.91 o 
  -7   8   0       22.43       21.29      1.13 o 
  -6   8   0       61.09       61.22      1.82 o 
  -5   8   0      254.75      258.13      4.66 o 
  -4   8   0      244.55      254.28      6.26 o 
  -3   8   0        0.26       -0.31      1.06 o 
  -2   8   0      107.02      103.26      3.84 o 
  -1   8   0      201.57      228.06      5.59 o 
   0   8   0        1.82        2.96      0.97 o 
   1   8   0      267.91      254.95     10.50 o 
   2   8   0      114.25      118.50      3.34 o 
   3   8   0       72.33       78.02      3.55 o 
   4   8   0       30.25       32.71      1.37 o 
   5   8   0       41.64       36.80      1.61 o 
   6   8   0        7.69        8.40      0.95 o 
 -10   9   0        7.95        6.96      0.56 o 
  -9   9   0       23.34       23.14      0.82 o 
  -8   9   0      192.12      212.14      3.73 o 
  -7   9   0       62.34       60.32      2.07 o 
  -6   9   0      125.30      135.55      2.36 o 
  -5   9   0       16.89       18.48      0.97 o 
  -4   9   0      379.84      359.45      3.43 o 
  -3   9   0      184.55      185.72      2.76 o 
  -2   9   0      103.13      109.65      2.41 o 
  -1   9   0       43.16       42.91      1.96 o 
   0   9   0        0.01       -0.28      0.62 o 
   1   9   0        3.38        4.02      1.08 o 
   2   9   0        1.09        2.38      0.70 o 
   3   9   0        1.45        1.89      0.85 o 
   4   9   0       19.82       24.82      1.74 o 
   5   9   0       25.03       25.77      1.41 o 
 -10  10   0        0.32       -0.13      0.40 o 
  -9  10   0        0.18        0.57      0.63 o 
  -8  10   0        1.39        1.52      0.77 o 
  -7  10   0      145.16      151.16      3.13 o 
  -6  10   0       24.33       19.67      1.29 o 
  -5  10   0       38.69       37.52      1.28 o 
  -4  10   0       76.78       76.43      1.60 o 
  -3  10   0      230.04      229.47      3.48 o 
  -2  10   0      195.92      206.57      4.15 o 
  -1  10   0      142.98      151.29      5.17 o 
   0  10   0       14.76       15.31      1.88 o 
   1  10   0        4.29        3.15      1.04 o 
   2  10   0       99.35       98.95      2.47 o 
   3  10   0       42.55       48.46      1.56 o 
   4  10   0       14.44       12.80      0.71 o 
  -9  11   0        0.03        0.19      0.37 o 
  -8  11   0        1.61        0.96      0.34 o 
  -7  11   0       10.33        8.21      0.76 o 
  -6  11   0       43.70       40.41      3.75 o 
  -5  11   0       40.64       43.68      2.46 o 
  -4  11   0        1.59        1.52      0.62 o 
  -3  11   0       38.86       39.41      1.41 o 
  -2  11   0       26.63       25.25      2.45 o 
  -1  11   0       18.93       18.11      1.18 o 
   0  11   0       20.13       24.07      1.94 o 
   1  11   0        2.22        0.74      0.73 o 
   2  11   0        0.63        1.57      0.64 o 
   3  11   0        1.74        0.68      0.36 o 
  -7  12   0       18.32       17.82      4.41 o 
  -6  12   0      105.01      115.93      3.04 o 
  -5  12   0       23.68       23.33      3.49 o 
  -4  12   0       32.87       31.78      1.82 o 
  -3  12   0      108.05      113.40      3.35 o 
  -2  12   0       22.14       21.43      1.10 o 
  -1  12   0        4.55        4.14      0.59 o 
   0  12   0        2.29        3.29      0.47 o 
   1  12   0       12.28       10.25      0.52 o 
  -5  13   0        0.38        0.35      0.34 o 
  -4  13   0       57.25       56.14      1.63 o 
  -3  13   0       74.90       76.25      1.85 o 
   1 -13   1       19.93       19.68      0.99 o 
   2 -13   1       19.19       19.97      1.14 o 
   3 -13   1       24.40       29.50      1.40 o 
   4 -13   1        2.53        3.62      0.64 o 
   5 -13   1        1.61        2.31      0.56 o 
   6 -13   1       13.58       13.51      0.84 o 
  -1 -12   1       59.20       62.64      2.08 o 
   0 -12   1      115.81      124.94      3.38 o 
   1 -12   1       55.79       61.76      2.61 o 
   2 -12   1        8.96       11.02      0.92 o 
   3 -12   1       12.39       12.32      1.36 o 
   4 -12   1        1.22        1.29      0.71 o 
   5 -12   1        9.91        9.65      1.17 o 
   6 -12   1        0.16        0.45      0.63 o 
   7 -12   1        0.48        0.32      0.38 o 
   8 -12   1        4.81        5.85      0.64 o 
  -3 -11   1        0.50        0.49      0.43 o 
  -2 -11   1       19.95       19.54      1.53 o 
  -1 -11   1       31.82       32.33      2.13 o 
   0 -11   1       35.64       40.76      2.50 o 
   1 -11   1       55.53       63.85      3.19 o 
   2 -11   1       25.36       25.56      2.13 o 
   3 -11   1        6.02        7.12      0.74 o 
   4 -11   1       76.67       79.15      1.89 o 
   5 -11   1       46.78       40.48      3.05 o 
   6 -11   1       76.57       66.63      4.47 o 
   7 -11   1        2.42        3.24      0.99 o 
   8 -11   1        3.25        2.86      0.52 o 
   9 -11   1        0.45        0.42      0.37 o 
  -4 -10   1        0.90        0.45      0.54 o 
  -3 -10   1        0.02       -0.29      0.45 o 
  -2 -10   1        4.34        4.35      0.70 o 
  -1 -10   1       79.43       80.46      2.02 o 
   0 -10   1        0.34        1.88      0.62 o 
   1 -10   1        1.15        1.13      0.93 o 
   2 -10   1      173.01      170.86      3.68 o 
   3 -10   1       20.10       20.99      1.12 o 
   4 -10   1        0.87        0.94      0.45 o 
   5 -10   1        8.65        7.97      0.94 o 
   6 -10   1      242.28      240.92      4.06 o 
   7 -10   1      131.05      138.07      2.95 o 
   8 -10   1       13.11       12.13      0.92 o 
   9 -10   1        4.00        3.97      0.82 o 
  10 -10   1        7.58        5.64      0.63 o 
  -6  -9   1       33.14       33.92      0.94 o 
  -5  -9   1       74.47       73.45      2.72 o 
  -4  -9   1       34.92       37.77      2.33 o 
  -3  -9   1       75.46       73.89      5.07 o 
  -2  -9   1        0.03       -0.16      0.68 o 
  -1  -9   1        9.62        9.95      1.06 o 
   0  -9   1       39.70       38.93      1.49 o 
   1  -9   1       46.06       41.55      2.77 o 
   2  -9   1      464.36      480.99      6.66 o 
   3  -9   1     1143.13     1168.67      6.67 o 
   4  -9   1        1.35        1.46      0.46 o 
   5  -9   1       29.77       30.92      1.30 o 
   6  -9   1      107.51      102.08      2.02 o 
   7  -9   1       11.04       11.94      1.08 o 
   8  -9   1        3.72        2.71      0.91 o 
   9  -9   1       40.40       43.18      1.56 o 
  10  -9   1       11.29       10.28      1.18 o 
  -7  -8   1        2.03        0.78      0.32 o 
  -6  -8   1       10.90        8.94      0.78 o 
  -5  -8   1       19.79       15.96      1.54 o 
  -4  -8   1        0.04       -0.45      0.86 o 
  -3  -8   1       73.42       69.08      2.58 o 
  -2  -8   1      161.22      171.40      3.17 o 
  -1  -8   1       44.36       38.52      1.46 o 
   0  -8   1     1934.44     1893.03     16.86 o 
   1  -8   1       79.54       78.16      2.26 o 
   2  -8   1      134.37      148.25      4.45 o 
   3  -8   1      223.34      239.08      5.80 o 
   4  -8   1      476.70      473.85      8.40 o 
   5  -8   1      220.80      210.89      3.80 o 
   6  -8   1       56.67       59.07      1.75 o 
   7  -8   1       69.57       73.85      4.62 o 
   8  -8   1       57.48       67.12      2.96 o 
   9  -8   1      129.61      137.70      4.21 o 
  10  -8   1       80.18       79.71      3.19 o 
  11  -8   1       35.81       29.51      0.92 o 
  -7  -7   1       14.52       16.26      0.97 o 
  -6  -7   1       42.56       45.07      2.68 o 
  -5  -7   1       23.61       26.37      1.10 o 
  -4  -7   1       72.39       69.38      2.04 o 
  -3  -7   1       23.48       26.01      1.06 o 
  -2  -7   1      398.04      402.51      5.51 o 
  -1  -7   1       32.44       33.13      2.37 o 
   0  -7   1        1.59        9.90      1.25 o 
   1  -7   1       10.32        8.35      1.38 o 
   2  -7   1       67.03       58.93      2.61 o 
   3  -7   1      571.24      574.33      7.70 o 
   4  -7   1      368.86      314.50      6.33 o 
   5  -7   1      598.56      578.96      9.34 o 
   6  -7   1       47.67       52.58      2.04 o 
   7  -7   1       12.15       12.03      0.86 o 
   8  -7   1        3.29        4.67      0.83 o 
   9  -7   1      114.58      124.99      4.23 o 
  10  -7   1       12.60       18.07      1.59 o 
  11  -7   1       37.71       35.69      1.15 o 
  -8  -6   1        9.77        7.47      0.90 o 
  -7  -6   1       45.58       43.15      2.59 o 
  -6  -6   1       63.49       57.93      1.61 o 
  -5  -6   1       53.36       44.63      1.47 o 
  -4  -6   1       49.38       53.30      1.54 o 
  -3  -6   1      129.06      144.97      6.37 o 
  -2  -6   1      186.91      200.40      5.51 o 
  -1  -6   1        3.02       12.56      1.36 o 
   0  -6   1       87.41       76.16      1.92 o 
   1  -6   1       47.89       38.48      1.30 o 
   2  -6   1      277.74      291.38      9.46 o 
   3  -6   1      479.84      518.37      6.99 o 
   4  -6   1        0.16        0.38      0.50 o 
   5  -6   1       21.33       29.93      2.13 o 
   6  -6   1      468.99      482.61      8.95 o 
   7  -6   1      201.47      205.91      8.63 o 
   8  -6   1      135.30      146.11      3.11 o 
   9  -6   1       92.61      100.84      3.86 o 
  10  -6   1       16.25       17.06      1.53 o 
  11  -6   1        0.80        0.76      0.35 o 
  -9  -5   1        1.50        0.86      0.30 o 
  -8  -5   1        7.35        6.44      0.71 o 
  -7  -5   1       14.95       14.27      0.83 o 
  -6  -5   1      106.08      103.40      2.20 o 
  -5  -5   1      141.97      136.03      2.46 o 
  -4  -5   1      139.07      134.06      3.34 o 
  -3  -5   1        2.47       14.66      1.57 o 
  -2  -5   1        1.04        2.52      0.77 o 
  -1  -5   1       37.69       39.36      2.01 o 
   0  -5   1       44.10       43.32      1.27 o 
   1  -5   1       45.08       46.86      1.52 o 
   2  -5   1      178.18      226.19      3.81 o 
   3  -5   1      760.00      777.77      7.97 o 
   4  -5   1      475.41      426.18      6.63 o 
   5  -5   1      193.15      181.29      4.82 o 
   6  -5   1      508.41      504.08      8.75 o 
   7  -5   1       33.62       32.91      2.49 o 
   8  -5   1       39.21       37.12      1.76 o 
   9  -5   1       37.12       33.73      2.39 o 
  10  -5   1       32.73       34.33      1.58 o 
  11  -5   1        3.36        2.59      0.46 o 
  -9  -4   1        4.12        3.19      0.50 o 
  -8  -4   1        7.09        6.34      0.83 o 
  -7  -4   1        0.45        0.40      0.56 o 
  -6  -4   1       85.31       85.48      1.75 o 
  -5  -4   1        1.41        0.95      0.55 o 
  -4  -4   1      455.03      476.08      6.72 o 
  -3  -4   1      208.94      276.22      5.64 o 
  -2  -4   1      314.20      289.93      5.20 o 
  -1  -4   1     2792.77     2884.08     14.72 o 
   0  -4   1      777.06      774.12      6.84 o 
   1  -4   1      125.93      125.81      2.25 o 
   2  -4   1       56.68       64.32      1.90 o 
   3  -4   1       60.41       60.24      2.12 o 
   4  -4   1       18.06       16.40      1.32 o 
   5  -4   1      178.06      173.59      4.46 o 
   6  -4   1       17.12       21.78      1.85 o 
   7  -4   1      350.01      360.67      7.63 o 
   8  -4   1      146.94      162.04      4.91 o 
   9  -4   1       12.81       13.25      1.62 o 
  10  -4   1       10.50       10.40      1.34 o 
  11  -4   1       20.56       16.84      0.88 o 
 -10  -3   1        9.62        7.25      0.59 o 
  -9  -3   1       18.77       17.32      1.66 o 
  -8  -3   1        1.37        1.78      0.52 o 
  -7  -3   1        5.02        5.45      0.61 o 
  -6  -3   1       12.32       12.22      1.08 o 
  -5  -3   1      464.65      500.05      6.00 o 
  -4  -3   1     2872.40     2885.88     31.96 o 
  -3  -3   1     5273.86     5419.05     21.79 o 
  -2  -3   1       64.92       62.93      1.59 o 
  -1  -3   1        3.15        3.56      0.23 o 
   0  -3   1     9267.33     9038.74     13.34 o 
   1  -3   1     1342.98     1345.93      6.68 o 
   2  -3   1     1316.91     1292.24      7.74 o 
   3  -3   1      964.71     1004.53      5.51 o 
   4  -3   1     1068.92     1002.09     22.14 o 
   5  -3   1      333.06      345.79      5.69 o 
   6  -3   1      911.30      974.20     10.38 o 
   7  -3   1      351.84      367.61      9.18 o 
   8  -3   1        6.26        5.49      1.24 o 
   9  -3   1       11.14       13.02      1.13 o 
  10  -3   1       12.81       13.99      1.05 o 
  11  -3   1        0.68        0.09      0.25 o 
 -10  -2   1        0.60       -0.04      0.51 o 
  -9  -2   1       59.38       51.99      1.62 o 
  -8  -2   1        0.67        1.81      0.48 o 
  -7  -2   1        9.33        6.47      0.71 o 
  -6  -2   1        4.31        6.26      1.28 o 
  -5  -2   1      187.51      174.47      3.23 o 
  -4  -2   1       53.72       70.31      1.83 o 
  -3  -2   1      297.91      321.38      4.59 o 
  -2  -2   1    10055.90     9435.45     85.54 o 
  -1  -2   1     4226.51     4000.32     14.76 o 
   0  -2   1     6956.80     6357.34    132.65 o 
   1  -2   1       62.17       49.57      1.16 o 
   2  -2   1      117.18      127.35      2.27 o 
   3  -2   1       10.49       11.07      0.71 o 
   4  -2   1      336.81      317.09      3.40 o 
   5  -2   1       53.54       46.07      1.18 o 
   6  -2   1        5.08        8.20      0.80 o 
   7  -2   1      106.54      107.82      4.14 o 
   8  -2   1      131.98      135.91      3.23 o 
   9  -2   1       60.16       60.37      2.19 o 
  10  -2   1        0.29        0.43      0.51 o 
  11  -2   1        1.08        0.20      0.43 o 
 -11  -1   1       11.43       10.04      0.89 o 
 -10  -1   1       23.32       23.77      1.25 o 
  -9  -1   1      229.42      233.54      3.39 o 
  -8  -1   1        4.47        3.34      0.61 o 
  -7  -1   1        3.49        3.65      0.68 o 
  -6  -1   1       32.18       33.28      1.51 o 
  -5  -1   1     1209.17     1194.36     11.82 o 
  -4  -1   1      481.21      542.40      3.29 o 
  -3  -1   1      717.29      743.94     13.91 o 
  -1  -1   1       32.68       29.94      0.70 o 
   0  -1   1       40.09       31.88      0.42 o 
   1  -1   1     1350.31     1236.31      3.48 o 
   2  -1   1     1048.61      999.90      6.44 o 
   3  -1   1     1638.01     1586.72      6.20 o 
   4  -1   1     1949.52     1989.71     11.12 o 
   5  -1   1       13.32        7.38      0.52 o 
   6  -1   1       64.64       47.98      1.76 o 
   7  -1   1        8.36        7.83      0.88 o 
   8  -1   1        4.98        5.26      0.95 o 
   9  -1   1       20.40       22.97      0.97 o 
  10  -1   1        6.30        6.92      1.28 o 
  11  -1   1        1.27        1.18      0.47 o 
 -11   0   1        9.94       10.49      0.87 o 
 -10   0   1        7.09        7.62      0.83 o 
  -9   0   1      152.37      147.44      3.21 o 
  -8   0   1       22.90       19.47      0.93 o 
  -7   0   1        2.32        1.99      0.86 o 
  -6   0   1       55.97       58.63      1.91 o 
  -5   0   1     1570.25     1519.18      6.49 o 
  -4   0   1        0.35        0.69      0.53 o 
  -3   0   1      398.95      379.43      3.91 o 
  -2   0   1     3450.44     3144.29      9.18 o 
  -1   0   1      578.52      568.88      3.07 o 
   1   0   1       79.45       68.47      1.14 o 
   2   0   1       55.57       60.49      0.96 o 
   3   0   1     1005.59      979.33     12.82 o 
   4   0   1      144.33      154.00      3.14 o 
   5   0   1       85.62       93.78      3.26 o 
   6   0   1      224.54      222.77      4.00 o 
   7   0   1        9.75        9.64      0.75 o 
   8   0   1        1.16        1.59      0.42 o 
   9   0   1       91.68       93.80      2.27 o 
  10   0   1       31.40       32.54      1.30 o 
  11   0   1        0.01       -0.09      0.27 o 
 -11   1   1       29.97       31.08      2.54 o 
 -10   1   1        8.38        7.61      0.82 o 
  -9   1   1       41.77       44.01      1.88 o 
  -8   1   1      212.33      207.57      3.11 o 
  -7   1   1       14.74       18.92      3.08 o 
  -6   1   1      307.99      297.85      4.56 o 
  -5   1   1      235.11      228.67      2.80 o 
  -4   1   1     4198.61     4158.19     11.47 o 
  -3   1   1     1566.57     1473.95      8.44 o 
  -2   1   1      135.78      126.24      2.10 o 
  -1   1   1      402.99      389.18      2.97 o 
   0   1   1      466.24      469.27      2.44 o 
   1   1   1        6.39       12.52      0.55 o 
   2   1   1     4127.48     3848.51     20.26 o 
   3   1   1       73.34       90.63      1.29 o 
   4   1   1       27.54       21.70      1.88 o 
   5   1   1        6.85        6.38      0.92 o 
   6   1   1      594.07      616.68     10.01 o 
   7   1   1      424.74      404.92      4.16 o 
   8   1   1       24.20       26.09      1.06 o 
   9   1   1       32.01       34.60      1.61 o 
  10   1   1        1.67        1.44      0.36 o 
 -11   2   1       18.27       17.01      0.93 o 
 -10   2   1        3.86        5.19      0.74 o 
  -9   2   1       24.04       24.31      1.90 o 
  -8   2   1      250.72      267.09      5.71 o 
  -7   2   1      163.34      175.71      3.49 o 
  -6   2   1      184.07      197.82      2.69 o 
  -5   2   1       50.05       48.87      1.44 o 
  -4   2   1      496.85      500.24      4.21 o 
  -3   2   1     3771.62     3831.88     14.67 o 
  -2   2   1      143.77      134.90      2.39 o 
  -1   2   1      408.85      356.92      3.23 o 
   0   2   1     6529.90     6548.28     10.63 o 
   1   2   1     1951.95     1883.27      7.61 o 
   2   2   1      199.92      218.80      2.91 o 
   3   2   1       12.27       14.43      1.47 o 
   4   2   1      198.76      206.01      2.94 o 
   5   2   1       79.34       77.66      3.23 o 
   6   2   1        8.93        7.13      0.89 o 
   7   2   1      702.22      665.61      4.23 o 
   8   2   1        1.90        0.75      0.39 o 
   9   2   1       21.49       22.73      1.27 o 
  10   2   1        0.13        0.10      0.21 o 
 -11   3   1       12.78       13.69      0.85 o 
 -10   3   1       51.95       56.12      1.93 o 
  -9   3   1       54.62       57.10      2.88 o 
  -8   3   1       12.07       13.17      1.53 o 
  -7   3   1       35.92       31.31      2.28 o 
  -6   3   1        4.32        4.46      1.04 o 
  -5   3   1      132.53      127.71      3.69 o 
  -4   3   1      782.86      791.70      8.27 o 
  -3   3   1     2814.68     2946.42     13.89 o 
  -2   3   1     4043.60     3884.33     13.96 o 
  -1   3   1     2114.41     2099.03      8.69 o 
   0   3   1        7.05        9.86      0.51 o 
   1   3   1     2025.28     2084.74     11.75 o 
   2   3   1     1827.76     1973.80      7.61 o 
   3   3   1      377.74      413.63      4.30 o 
   4   3   1      386.56      392.45      7.30 o 
   5   3   1       78.93       81.23      3.62 o 
   6   3   1      114.06      114.81      1.99 o 
   7   3   1        1.12        2.38      0.44 o 
   8   3   1       31.58       35.26      1.71 o 
   9   3   1        2.45        2.23      0.46 o 
 -11   4   1        0.11        0.62      0.42 o 
 -10   4   1        2.04        1.83      0.89 o 
  -9   4   1      130.71      129.46      4.33 o 
  -8   4   1      387.89      423.48     11.38 o 
  -7   4   1       21.12       21.28      2.02 o 
  -6   4   1      177.98      172.46      4.99 o 
  -5   4   1        1.15        1.40      0.78 o 
  -4   4   1       36.06       41.12      2.04 o 
  -3   4   1       69.67       68.67      2.32 o 
  -2   4   1     3671.47     3671.68     14.66 o 
  -1   4   1      797.05      863.22      6.55 o 
   0   4   1     1104.77     1154.60      8.70 o 
   1   4   1      437.99      446.04      3.74 o 
   2   4   1     2684.80     2826.22     18.12 o 
   3   4   1      181.80      197.79      5.29 o 
   4   4   1        9.67       10.29      1.42 o 
   5   4   1       67.24       65.55      1.72 o 
   6   4   1       12.02       10.26      0.76 o 
   7   4   1       41.80       38.43      1.30 o 
   8   4   1        5.51        4.12      0.66 o 
   9   4   1        6.32        5.71      0.48 o 
 -11   5   1        6.31        8.28      1.04 o 
 -10   5   1        3.11        3.35      0.97 o 
  -9   5   1      131.66      138.37      3.25 o 
  -8   5   1      131.23      135.14      3.24 o 
  -7   5   1       27.13       24.51      2.28 o 
  -6   5   1      351.27      337.11      7.22 o 
  -5   5   1        0.11        1.53      0.79 o 
  -4   5   1       41.25       58.40      2.55 o 
  -3   5   1      102.45       97.93      2.96 o 
  -2   5   1        5.27       10.23      0.99 o 
  -1   5   1     1262.00     1253.26     11.96 o 
   0   5   1      222.38      204.38      3.07 o 
   1   5   1      469.29      541.54      8.14 o 
   2   5   1       54.72       70.58      3.23 o 
   3   5   1       38.22       41.32      2.75 o 
   4   5   1        8.66        5.48      0.64 o 
   5   5   1       29.21       29.24      0.97 o 
   6   5   1       43.52       47.36      1.29 o 
   7   5   1       50.23       46.19      1.83 o 
   8   5   1       22.75       22.45      2.04 o 
 -11   6   1        0.35        0.60      0.28 o 
 -10   6   1        4.05        1.85      0.95 o 
  -9   6   1        9.35       11.93      1.14 o 
  -8   6   1       31.09       31.70      1.67 o 
  -7   6   1        0.80       -0.66      0.82 o 
  -6   6   1      170.28      158.72      5.11 o 
  -5   6   1       34.48       36.20      2.35 o 
  -4   6   1      383.13      397.34      6.84 o 
  -3   6   1      728.82      731.28      8.41 o 
  -2   6   1      301.43      337.37      6.01 o 
  -1   6   1       46.87       44.94      3.11 o 
   0   6   1      873.85      908.03     10.67 o 
   1   6   1      273.80      250.14      6.17 o 
   2   6   1        0.96        0.82      0.90 o 
   3   6   1       67.31       57.13      1.80 o 
   4   6   1       99.16       83.26      1.74 o 
   5   6   1        5.38        4.26      0.55 o 
   6   6   1       10.02        9.96      0.93 o 
   7   6   1       22.16       19.00      1.29 o 
   8   6   1       10.90        7.19      0.62 o 
 -11   7   1       43.46       41.48      3.07 o 
 -10   7   1       55.09       63.95      2.71 o 
  -9   7   1       43.29       42.36      2.58 o 
  -8   7   1       67.50       72.37      1.92 o 
  -7   7   1       50.13       48.19      1.62 o 
  -6   7   1       35.62       37.34      1.58 o 
  -5   7   1       68.35       59.60      3.02 o 
  -4   7   1      130.94      131.82      4.08 o 
  -3   7   1        5.12        8.08      1.21 o 
  -2   7   1      355.32      351.42      6.70 o 
  -1   7   1      387.58      395.55     10.32 o 
   0   7   1      282.77      275.87      6.40 o 
   1   7   1      233.83      236.74      6.46 o 
   2   7   1      106.81      109.13      2.56 o 
   3   7   1       12.84       10.99      0.77 o 
   4   7   1       21.59       18.75      1.13 o 
   5   7   1        1.30        1.18      0.81 o 
   6   7   1        0.19        0.19      0.53 o 
   7   7   1        2.29        3.07      0.52 o 
 -11   8   1       28.82       21.20      0.72 o 
 -10   8   1        2.98        1.71      0.75 o 
  -9   8   1       18.24       17.01      1.22 o 
  -8   8   1      186.48      205.77      3.17 o 
  -7   8   1       89.54       87.27      2.18 o 
  -6   8   1      264.02      254.81      4.55 o 
  -5   8   1        8.05        9.40      0.72 o 
  -4   8   1       11.99       14.25      0.74 o 
  -3   8   1      152.02      154.52      3.43 o 
  -2   8   1      316.27      317.41     10.23 o 
  -1   8   1        7.33        6.28      3.37 o 
   0   8   1      164.35      152.25      3.53 o 
   1   8   1      185.85      183.80      3.99 o 
   2   8   1      176.38      178.94      3.15 o 
   3   8   1        7.38        7.84      1.55 o 
   4   8   1        6.09        8.89      1.21 o 
   5   8   1        2.54        1.66      0.69 o 
   6   8   1        0.32        0.48      0.36 o 
 -10   9   1       13.86       16.09      1.20 o 
  -9   9   1       50.53       62.32      1.87 o 
  -8   9   1        1.94        1.75      0.69 o 
  -7   9   1        5.15        4.65      0.65 o 
  -6   9   1      146.34      155.14      2.93 o 
  -5   9   1      130.26      131.07      2.36 o 
  -4   9   1       68.65       65.48      1.51 o 
  -3   9   1      199.16      216.16      2.99 o 
  -2   9   1       85.62       84.35      2.63 o 
  -1   9   1      392.91      366.74      5.69 o 
   0   9   1      116.78      118.09      3.26 o 
   1   9   1        0.88        0.71      0.55 o 
   2   9   1        3.87        1.94      0.65 o 
   3   9   1        3.79        3.86      0.82 o 
   4   9   1        1.00        0.17      0.43 o 
   5   9   1        2.16        0.66      0.38 o 
 -10  10   1        3.71        2.83      0.48 o 
  -9  10   1        5.44        4.21      0.64 o 
  -8  10   1      133.30      138.35      2.69 o 
  -7  10   1       86.65       89.38      2.41 o 
  -6  10   1        4.84        5.09      0.56 o 
  -5  10   1      200.29      199.11      2.77 o 
  -4  10   1       31.61       27.70      0.99 o 
  -3  10   1       12.06       10.93      1.13 o 
  -2  10   1       58.78       58.09      2.25 o 
  -1  10   1        8.27        7.93      1.44 o 
   0  10   1        1.20        2.02      1.02 o 
   1  10   1       12.82       13.91      1.62 o 
   2  10   1      100.73      110.06      3.74 o 
   3  10   1       61.41       63.46      2.42 o 
  -9  11   1        9.62        6.89      0.61 o 
  -8  11   1      107.92      113.62      6.25 o 
  -7  11   1       25.25       29.22      1.22 o 
  -6  11   1        8.30        7.50      0.79 o 
  -5  11   1        3.89        3.61      0.91 o 
  -4  11   1        8.23        6.67      1.36 o 
  -3  11   1        2.03        2.57      0.53 o 
  -2  11   1        0.65        0.67      0.42 o 
  -1  11   1       33.91       41.66      1.64 o 
   0  11   1       45.52       49.18      1.62 o 
   1  11   1        0.10        0.67      0.64 o 
   2  11   1        7.10        8.12      0.79 o 
  -7  12   1       34.33       35.46      1.38 o 
  -6  12   1       60.41       54.25      7.32 o 
  -5  12   1       15.41       14.62      1.70 o 
  -4  12   1        1.32        1.70      0.65 o 
  -3  12   1       10.58       11.10      1.05 o 
  -2  12   1        1.51        2.93      0.42 o 
  -1  12   1        0.79        0.35      0.32 o 
   0  12   1       38.52       42.51      1.56 o 
   0 -13   2        3.07        4.48      0.53 o 
   1 -13   2        8.75       10.24      0.89 o 
   2 -13   2        8.42        7.92      0.87 o 
   3 -13   2        0.14        0.34      0.48 o 
   4 -13   2        0.06       -0.30      0.30 o 
   5 -13   2       13.14       11.83      0.65 o 
   6 -13   2        5.00        6.28      0.47 o 
  -2 -12   2      103.66      102.13      2.19 o 
  -1 -12   2      129.80      129.78      3.17 o 
   0 -12   2       44.97       48.69      2.22 o 
   1 -12   2       54.74       59.84      2.62 o 
   2 -12   2       64.03       69.78      2.06 o 
   3 -12   2        3.84        2.25      0.84 o 
   4 -12   2        6.65        4.82      1.03 o 
   5 -12   2        0.19        0.18      0.67 o 
   6 -12   2        0.26        0.17      0.71 o 
   7 -12   2       48.58       49.68      1.98 o 
   8 -12   2       50.29       46.65      1.20 o 
  -3 -11   2       21.02       26.21      1.29 o 
  -2 -11   2       26.59       24.00      1.17 o 
  -1 -11   2       10.90       11.97      1.47 o 
   0 -11   2        4.83        4.78      1.11 o 
   1 -11   2      228.79      236.13      6.00 o 
   2 -11   2       55.72       53.25      2.96 o 
   3 -11   2        9.94        8.24      0.98 o 
   4 -11   2       26.34       28.91      1.46 o 
   5 -11   2       26.30       30.55      2.22 o 
   6 -11   2       90.48       94.96      3.47 o 
   7 -11   2       64.65       65.57      2.71 o 
   8 -11   2       10.93        9.88      0.79 o 
   9 -11   2        0.08        0.16      0.32 o 
  -5 -10   2       15.78       12.38      0.64 o 
  -4 -10   2        1.27        0.84      0.42 o 
  -3 -10   2        6.11        3.18      0.82 o 
  -2 -10   2       26.28       23.78      1.17 o 
  -1 -10   2      109.12       93.26      2.24 o 
   0 -10   2       14.43       18.52      1.06 o 
   1 -10   2      146.76      148.02      4.98 o 
   2 -10   2       41.87       45.00      2.82 o 
   3 -10   2        0.60        1.29      1.37 o 
   4 -10   2       29.66       25.70      1.19 o 
   5 -10   2       90.72       87.21      2.57 o 
   6 -10   2       70.98       65.31      4.72 o 
   7 -10   2       36.84       33.48      2.25 o 
   8 -10   2       49.83       52.29      1.73 o 
   9 -10   2       19.77       21.13      0.92 o 
  10 -10   2       13.75       11.29      0.77 o 
  -6  -9   2        0.40        0.56      0.41 o 
  -5  -9   2       14.20       11.19      1.30 o 
  -4  -9   2       27.49       24.34      2.04 o 
  -3  -9   2       20.03       20.42      1.15 o 
  -2  -9   2      834.14      825.15     11.46 o 
  -1  -9   2       11.58       10.23      1.41 o 
   0  -9   2      339.51      366.97      5.62 o 
   1  -9   2       40.83       42.26      1.82 o 
   2  -9   2      110.55      106.63      3.96 o 
   3  -9   2       66.59       58.32      2.09 o 
   4  -9   2        9.70        8.67      0.66 o 
   5  -9   2        7.94        7.90      0.90 o 
   6  -9   2        1.14        2.51      0.98 o 
   7  -9   2        0.11       -0.63      0.63 o 
   8  -9   2        0.11        0.65      0.43 o 
   9  -9   2       16.78       13.84      0.97 o 
  10  -9   2        0.23       -0.06      0.32 o 
  -7  -8   2       25.87       25.29      1.37 o 
  -6  -8   2        3.31        3.78      0.70 o 
  -5  -8   2       58.62       53.10      2.09 o 
  -4  -8   2      107.01      112.81      2.18 o 
  -3  -8   2       44.45       43.05      1.66 o 
  -2  -8   2        6.31        5.38      0.70 o 
  -1  -8   2       17.86       20.01      2.01 o 
   0  -8   2      423.81      418.18      7.84 o 
   1  -8   2      650.42      655.84      6.24 o 
   2  -8   2     1030.93     1030.94     11.18 o 
   3  -8   2       87.95       92.35      3.56 o 
   4  -8   2      130.59      137.16      4.33 o 
   5  -8   2      266.05      250.75      4.25 o 
   6  -8   2        0.71        1.69      0.92 o 
   7  -8   2        0.13       -0.70      1.03 o 
   8  -8   2       13.52       12.96      1.22 o 
   9  -8   2       86.54       86.21      3.33 o 
  10  -8   2        3.23        3.43      0.58 o 
  11  -8   2        0.18        0.31      0.23 o 
  -8  -7   2        5.68        5.58      0.47 o 
  -7  -7   2        3.34        3.46      0.59 o 
  -6  -7   2       23.05       26.04      1.47 o 
  -5  -7   2       26.34       31.66      1.23 o 
  -4  -7   2       13.03       14.84      0.87 o 
  -3  -7   2       25.90       24.89      1.03 o 
  -2  -7   2       16.74       24.20      2.14 o 
  -1  -7   2        0.75        1.56      0.91 o 
   0  -7   2      322.87      320.60      6.27 o 
   1  -7   2       98.95      104.34      2.30 o 
   2  -7   2     1332.40     1292.31     11.73 o 
   3  -7   2      162.26      143.54      3.91 o 
   4  -7   2      564.55      572.73      8.57 o 
   5  -7   2      117.42      110.52      4.16 o 
   6  -7   2      360.72      361.24      5.14 o 
   7  -7   2       46.77       47.16      3.88 o 
   8  -7   2        0.58        1.41      1.03 o 
   9  -7   2        9.31        7.82      1.40 o 
  10  -7   2        0.45        1.37      0.48 o 
  11  -7   2        3.63        5.52      0.50 o 
  -8  -6   2       22.03       23.59      1.15 o 
  -7  -6   2        0.24       -0.10      0.63 o 
  -6  -6   2       86.73       86.78      2.18 o 
  -5  -6   2        5.33        6.04      0.62 o 
  -4  -6   2        0.46        1.01      1.10 o 
  -3  -6   2       72.14       69.66      2.32 o 
  -2  -6   2       13.80       10.31      0.88 o 
  -1  -6   2      484.52      474.88      7.40 o 
   0  -6   2     1717.46     1604.09     23.92 o 
   1  -6   2      685.64      723.18      5.33 o 
   2  -6   2        8.45       18.12      0.81 o 
   3  -6   2      454.39      447.17      6.51 o 
   4  -6   2      552.98      537.46      7.93 o 
   5  -6   2       72.12       66.48      3.13 o 
   6  -6   2        2.43        2.64      0.98 o 
   7  -6   2       25.36       29.92      1.46 o 
   8  -6   2        0.52        1.56      0.95 o 
   9  -6   2       82.36       87.80      3.58 o 
  10  -6   2       29.51       28.01      1.27 o 
  11  -6   2        0.22        0.01      0.30 o 
  -9  -5   2        0.16       -0.10      0.31 o 
  -8  -5   2        5.91        3.63      0.51 o 
  -7  -5   2        0.35        0.98      0.53 o 
  -6  -5   2      253.89      271.68      3.53 o 
  -5  -5   2      152.79      152.27      2.55 o 
  -4  -5   2       17.92       14.33      1.14 o 
  -3  -5   2       10.83        8.11      0.83 o 
  -2  -5   2      128.75      125.38      2.53 o 
  -1  -5   2      321.11      345.89      6.62 o 
   0  -5   2      102.91       97.79      1.82 o 
   1  -5   2      471.49      528.28      3.79 o 
   2  -5   2       85.68      106.88      2.68 o 
   3  -5   2     1302.11     1231.73     10.19 o 
   4  -5   2        7.04        5.07      0.86 o 
   5  -5   2      611.53      595.33      8.74 o 
   6  -5   2       14.47       10.17      1.41 o 
   7  -5   2       11.87       15.03      0.95 o 
   8  -5   2      111.73      119.09      4.29 o 
   9  -5   2       12.85       10.82      1.58 o 
  10  -5   2       21.51       23.11      1.66 o 
  11  -5   2        2.66        1.61      0.31 o 
 -10  -4   2        1.21        1.65      0.43 o 
  -9  -4   2        1.21        2.41      0.43 o 
  -8  -4   2       36.35       36.08      1.47 o 
  -7  -4   2      124.78      126.48      2.42 o 
  -6  -4   2      337.66      340.10      3.37 o 
  -5  -4   2      404.02      387.45     15.14 o 
  -4  -4   2       23.98       21.71      1.28 o 
  -3  -4   2      111.04      107.49      2.40 o 
  -2  -4   2     1476.99     1508.21      7.77 o 
  -1  -4   2     1617.72     1716.75     10.93 o 
   0  -4   2     2279.73     2269.06     13.97 o 
   1  -4   2       17.85       18.05      0.91 o 
   2  -4   2     5703.52     5349.83     17.88 o 
   3  -4   2      391.69      388.39      5.42 o 
   4  -4   2      247.05      246.27      3.37 o 
   5  -4   2      390.05      424.00      4.97 o 
   6  -4   2      102.81      114.42      2.88 o 
   7  -4   2        6.78       10.15      1.45 o 
   8  -4   2       44.66       58.05      3.03 o 
   9  -4   2       20.11       22.80      1.39 o 
  10  -4   2        8.19        8.43      0.84 o 
  11  -4   2       62.22       58.79      1.97 o 
 -10  -3   2        1.51        1.62      0.73 o 
  -9  -3   2       88.61       80.32      2.36 o 
  -8  -3   2        3.95        4.78      0.59 o 
  -7  -3   2        0.45        0.74      0.51 o 
  -6  -3   2        7.55        6.34      0.81 o 
  -5  -3   2        0.80        0.89      0.49 o 
  -4  -3   2     1746.33     1860.81     15.98 o 
  -3  -3   2      555.85      571.03      4.88 o 
  -2  -3   2      344.52      356.27      2.38 o 
  -1  -3   2     7638.55     7130.38     15.55 o 
   0  -3   2     2593.44     2475.05      6.22 o 
   1  -3   2        0.00        0.54      0.24 o 
   2  -3   2       44.37       41.17      1.49 o 
   3  -3   2     1391.82     1425.52      6.73 o 
   4  -3   2      200.00      253.52      5.66 o 
   5  -3   2      178.65      150.82      2.85 o 
   6  -3   2      445.17      449.83     19.31 o 
   7  -3   2      319.24      322.52      5.00 o 
   8  -3   2       24.79       20.83      1.42 o 
   9  -3   2        3.71        3.18      0.72 o 
  10  -3   2        7.28        6.45      0.79 o 
  11  -3   2        2.45        2.02      0.33 o 
 -10  -2   2        0.38        0.16      0.54 o 
  -9  -2   2      138.51      140.33      2.32 o 
  -8  -2   2       14.17       12.54      0.97 o 
  -7  -2   2       52.07       52.36      2.16 o 
  -6  -2   2       64.19       57.95      3.18 o 
  -5  -2   2       30.15       22.64      2.06 o 
  -4  -2   2      109.74      103.02      2.11 o 
  -3  -2   2       14.97       11.96      0.36 o 
  -2  -2   2      768.17      722.37      4.44 o 
  -1  -2   2     6982.91     6255.28     12.81 o 
   0  -2   2       22.87       17.51      0.44 o 
   1  -2   2     4293.40     4116.30     10.15 o 
   2  -2   2      218.99      220.93      3.13 o 
   3  -2   2      595.23      538.95      3.99 o 
   4  -2   2      488.82      443.92      4.15 o 
   5  -2   2      854.18      974.11      9.97 o 
   6  -2   2        1.73        4.95      0.66 o 
   7  -2   2       55.41       53.81      3.05 o 
   8  -2   2      120.32      131.05      2.63 o 
   9  -2   2       15.07       15.08      1.18 o 
  10  -2   2       22.62       24.86      1.24 o 
  11  -2   2        2.08        1.16      0.43 o 
 -11  -1   2        1.37        0.83      0.42 o 
 -10  -1   2        6.46        5.81      0.77 o 
  -9  -1   2       29.85       27.66      1.26 o 
  -8  -1   2       54.16       59.80      2.11 o 
  -7  -1   2       12.01        7.78      0.87 o 
  -6  -1   2      313.09      336.00      4.46 o 
  -5  -1   2      210.44      184.58      2.89 o 
  -4  -1   2      500.11      555.44      4.13 o 
  -3  -1   2     2856.85     2793.68     37.32 o 
  -2  -1   2      140.70      153.63      2.07 o 
  -1  -1   2     1785.49     1623.59      5.68 o 
   0  -1   2      617.40      538.05      2.79 o 
   1  -1   2      106.42      103.03      3.21 o 
   2  -1   2       97.21       93.13      1.36 o 
   3  -1   2      606.27      547.56      4.19 o 
   4  -1   2     3875.84     3955.22     55.60 o 
   5  -1   2      246.91      252.79      4.57 o 
   6  -1   2      205.59      195.38      4.16 o 
   7  -1   2       14.58       19.24      0.89 o 
   8  -1   2       34.10       31.70      1.35 o 
   9  -1   2        0.68        0.50      0.47 o 
  10  -1   2        0.50       -0.23      0.45 o 
  11  -1   2        7.66        5.29      0.58 o 
 -11   0   2        0.74        1.88      0.44 o 
 -10   0   2       94.87       87.07      3.52 o 
  -9   0   2        8.56        6.47      1.58 o 
  -8   0   2      113.66      109.66      4.45 o 
  -7   0   2        2.66        1.56      0.75 o 
  -6   0   2     2065.15     2064.05      8.44 o 
  -5   0   2      226.10      206.58      5.90 o 
  -4   0   2       14.80       12.89      0.55 o 
  -3   0   2     2724.70     2475.99     10.75 o 
  -2   0   2     2865.26     2603.01      9.51 o 
  -1   0   2      436.08      433.38      3.25 o 
   0   0   2      145.28      131.90      1.73 o 
   1   0   2       55.74       52.97      1.47 o 
   2   0   2     1431.62     1365.39     16.61 o 
   3   0   2      402.87      360.21      3.01 o 
   4   0   2      363.01      336.47      7.21 o 
   5   0   2      169.95      181.65      4.21 o 
   6   0   2        0.04        0.31      0.59 o 
   7   0   2      194.68      203.08      2.49 o 
   8   0   2        9.06       10.06      0.76 o 
   9   0   2        1.53        1.28      0.47 o 
  10   0   2        0.47       -0.66      0.66 o 
 -11   1   2       28.84       28.84      1.91 o 
 -10   1   2        0.40        0.20      0.87 o 
  -9   1   2      109.12      114.43      4.40 o 
  -8   1   2       98.58      101.16      4.10 o 
  -7   1   2       76.44       76.09      2.32 o 
  -6   1   2       55.99       46.67      1.41 o 
  -5   1   2     5097.85     5125.08     15.25 o 
  -4   1   2      170.38      190.01      2.42 o 
  -3   1   2       19.76       18.20      1.11 o 
  -1   1   2     1695.46     1628.61      6.99 o 
   0   1   2     1911.78     1955.74      5.01 o 
   1   1   2      100.43      102.13      0.96 o 
   2   1   2       25.36       21.58      1.22 o 
   3   1   2        0.36        0.40      0.25 o 
   4   1   2      542.77      529.60      6.41 o 
   5   1   2      515.19      500.71     15.43 o 
   6   1   2       14.26       10.83      1.90 o 
   7   1   2      611.37      627.81      4.08 o 
   8   1   2        5.45        5.24      0.49 o 
   9   1   2        3.89        3.38      0.59 o 
  10   1   2        8.40        7.35      1.05 o 
 -12   2   2        0.03       -0.25      0.29 o 
 -11   2   2        6.75        6.05      0.65 o 
 -10   2   2        0.01        0.29      0.55 o 
  -9   2   2        0.22        0.74      0.77 o 
  -8   2   2      326.63      338.57      8.52 o 
  -7   2   2      367.20      353.77      4.83 o 
  -6   2   2       14.02       18.75      1.10 o 
  -5   2   2      948.82      944.82     25.58 o 
  -4   2   2      272.84      245.15      2.89 o 
  -3   2   2       36.12       27.43      1.46 o 
  -2   2   2     9928.24     9645.47     21.39 o 
  -1   2   2      998.90      974.10      5.96 o 
   0   2   2       22.20       36.99      1.03 o 
   1   2   2       61.68       64.35      1.69 o 
   2   2   2     2123.21     2069.13     10.28 o 
   3   2   2       44.45       36.15      1.55 o 
   4   2   2      462.29      430.36      4.58 o 
   5   2   2      343.32      373.98      7.40 o 
   6   2   2      130.16      138.86      1.93 o 
   7   2   2      230.89      228.55      3.14 o 
   8   2   2        0.05        0.13      0.46 o 
   9   2   2       26.46       23.37      0.93 o 
  10   2   2        0.95        0.58      0.32 o 
 -12   3   2        7.07        5.53      0.61 o 
 -11   3   2        0.96        0.45      0.42 o 
 -10   3   2       52.72       58.19      1.80 o 
  -9   3   2        8.28       11.92      1.44 o 
  -8   3   2      345.93      392.99     10.88 o 
  -7   3   2      134.90      125.48      4.42 o 
  -6   3   2      159.86      159.54      4.65 o 
  -5   3   2       32.12       36.25      2.13 o 
  -4   3   2     1393.41     1409.96     11.18 o 
  -3   3   2      226.19      226.35      4.05 o 
  -2   3   2      262.43      288.33      4.03 o 
  -1   3   2     4897.69     4962.24     10.64 o 
   0   3   2      874.97      913.28      3.96 o 
   1   3   2      438.83      456.08      4.93 o 
   2   3   2      672.50      696.92      8.89 o 
   3   3   2      230.82      227.54      3.21 o 
   4   3   2      163.31      129.91      4.50 o 
   5   3   2       53.90       47.29      2.93 o 
   6   3   2      276.80      284.77      3.56 o 
   7   3   2       28.54       30.19      1.17 o 
   8   3   2       33.03       32.83      1.24 o 
   9   3   2        4.55        3.74      0.44 o 
 -12   4   2        1.05        0.76      0.35 o 
 -11   4   2       14.62       17.46      1.16 o 
 -10   4   2       11.67        9.97      0.87 o 
  -9   4   2        7.14        6.40      1.36 o 
  -8   4   2      246.68      260.94      6.34 o 
  -7   4   2       15.49       13.06      1.67 o 
  -6   4   2      155.60      145.14      4.64 o 
  -5   4   2     1109.09     1077.52     11.49 o 
  -4   4   2       15.32       17.41      1.50 o 
  -3   4   2      563.03      570.47      6.80 o 
  -2   4   2      219.79      207.16      3.68 o 
  -1   4   2       39.73       50.51      1.24 o 
   0   4   2      843.74      932.86      5.56 o 
   1   4   2      477.70      555.76      4.67 o 
   2   4   2      233.00      225.85      5.44 o 
   3   4   2      501.29      522.22      9.02 o 
   4   4   2       65.77       63.71      3.43 o 
   5   4   2       47.69       44.53      1.43 o 
   6   4   2        2.64        2.71      0.75 o 
   7   4   2        4.41        3.08      0.53 o 
   8   4   2        0.65        0.18      0.26 o 
 -11   5   2       16.32       18.16      0.86 o 
 -10   5   2        4.40        3.71      0.98 o 
  -9   5   2       28.65       31.88      1.67 o 
  -8   5   2        5.04        7.07      1.55 o 
  -7   5   2       99.89      109.88      2.96 o 
  -6   5   2        3.29        4.16      1.11 o 
  -5   5   2      114.88      111.98      3.96 o 
  -4   5   2       27.53       16.34      1.53 o 
  -3   5   2       82.70       83.14      2.81 o 
  -2   5   2     5251.88     5512.23     18.42 o 
  -1   5   2     3329.72     3388.40     15.29 o 
   0   5   2      113.89      113.83      1.85 o 
   1   5   2        4.82        5.51      0.98 o 
   2   5   2       95.53      100.29      4.03 o 
   3   5   2        7.48        6.42      1.35 o 
   4   5   2       48.27       42.36      1.42 o 
   5   5   2       74.27       70.49      1.64 o 
   6   5   2       39.29       34.83      1.10 o 
   7   5   2       41.32       46.02      1.32 o 
   8   5   2        9.19        7.83      0.70 o 
 -11   6   2       10.99       11.19      0.70 o 
 -10   6   2       57.83       65.11      2.78 o 
  -9   6   2       60.58       65.28      3.25 o 
  -8   6   2       73.18       73.17      2.44 o 
  -7   6   2        0.02        0.04      0.42 o 
  -6   6   2       42.19       39.65      2.66 o 
  -5   6   2        2.04        2.94      0.93 o 
  -4   6   2      540.59      486.80      7.69 o 
  -3   6   2      154.39      148.56      2.85 o 
  -2   6   2       32.36       38.91      2.18 o 
  -1   6   2        3.18        3.83      0.44 o 
   0   6   2        0.72        2.41      0.82 o 
   1   6   2        4.14        3.90      1.03 o 
   2   6   2       12.52       14.45      1.76 o 
   3   6   2        0.33       -0.19      0.40 o 
   4   6   2        3.07        2.69      0.42 o 
   5   6   2        6.91        7.16      0.56 o 
   6   6   2       53.65       56.10      1.49 o 
   7   6   2        0.07        0.70      0.29 o 
 -11   7   2       81.52       85.41      1.60 o 
 -10   7   2        1.20        0.86      0.78 o 
  -9   7   2       31.68       32.73      2.34 o 
  -8   7   2      100.66       99.88      2.26 o 
  -7   7   2       12.52       13.27      0.92 o 
  -6   7   2      238.48      244.17      3.58 o 
  -5   7   2       37.14       34.56      2.37 o 
  -4   7   2      383.07      383.49      7.51 o 
  -3   7   2      285.67      307.50      6.48 o 
  -2   7   2      513.66      491.31      7.99 o 
  -1   7   2      125.12      125.26      2.87 o 
   0   7   2      349.03      338.80      7.31 o 
   1   7   2       79.44       79.58      2.71 o 
   2   7   2       10.22        8.91      0.86 o 
   3   7   2        8.87        6.19      0.73 o 
   4   7   2        7.90        7.91      0.64 o 
   6   7   2        8.96       11.00      1.03 o 
 -11   8   2        3.06        3.29      0.35 o 
 -10   8   2        1.08        1.44      0.77 o 
  -9   8   2       32.86       34.96      1.58 o 
  -8   8   2       25.58       28.19      1.24 o 
  -7   8   2       10.47        7.94      0.79 o 
  -6   8   2       11.60       13.66      0.87 o 
  -5   8   2      252.92      266.63      3.31 o 
  -4   8   2       16.20       15.73      0.79 o 
  -3   8   2      386.13      367.33      3.86 o 
  -2   8   2        0.14       -0.32      0.40 o 
  -1   8   2        2.75        3.21      0.73 o 
   0   8   2      153.24      143.79      3.52 o 
   1   8   2      140.62      132.90      4.01 o 
   2   8   2       80.10       76.55      2.60 o 
   3   8   2       20.73       15.94      0.93 o 
   4   8   2       12.86       12.43      1.26 o 
   5   8   2       13.64       12.37      1.01 o 
 -10   9   2       88.13       95.74      2.53 o 
  -9   9   2       18.59       21.58      1.66 o 
  -8   9   2       64.98       68.03      1.74 o 
  -7   9   2       21.96       22.15      0.98 o 
  -6   9   2        0.06        0.33      0.56 o 
  -5   9   2       24.88       23.29      1.04 o 
  -4   9   2        1.97        3.26      0.47 o 
  -3   9   2       23.95       22.06      1.03 o 
  -2   9   2        7.59        8.76      1.10 o 
  -1   9   2      159.62      150.25      3.71 o 
   0   9   2       44.12       44.35      2.04 o 
   1   9   2        9.45       10.63      1.03 o 
   2   9   2       27.61       28.42      1.69 o 
   3   9   2       62.99       59.23      2.70 o 
   4   9   2       20.96       24.76      1.45 o 
  -9  10   2        1.43        1.82      0.46 o 
  -8  10   2       76.71       84.51      2.03 o 
  -7  10   2        3.17        2.57      0.64 o 
  -6  10   2        8.97        6.38      0.69 o 
  -5  10   2        9.67        7.39      0.60 o 
  -4  10   2        0.15       -0.28      0.36 o 
  -3  10   2      115.73      130.69      2.60 o 
  -2  10   2       28.91       28.78      3.07 o 
  -1  10   2        0.25        0.65      0.90 o 
   0  10   2       14.46       15.23      1.66 o 
   1  10   2       12.89       15.60      1.57 o 
   2  10   2        4.43        6.14      1.00 o 
   3  10   2        1.54        0.65      0.40 o 
  -8  11   2       23.60       23.21      0.85 o 
  -7  11   2        4.08        3.90      0.56 o 
  -6  11   2        6.62        6.28      0.73 o 
  -5  11   2       22.31       23.65      1.60 o 
  -4  11   2       10.30        9.12      0.83 o 
  -3  11   2        4.43        4.62      0.56 o 
  -2  11   2       32.58       36.11      1.18 o 
  -1  11   2       70.55       71.78      1.54 o 
   0  11   2      146.16      150.98      2.79 o 
   1  11   2       56.22       61.57      2.07 o 
  -6  12   2       17.11       15.36      1.32 o 
  -5  12   2       25.97       26.73      2.85 o 
  -4  12   2        8.63       10.62      0.88 o 
  -3  12   2        1.03        0.13      0.41 o 
  -2  12   2       18.63       19.91      0.93 o 
   0 -13   3        2.33        2.61      0.53 o 
   1 -13   3        4.53        3.18      0.64 o 
   2 -13   3       10.19        9.29      0.99 o 
   3 -13   3        1.76        1.34      0.56 o 
   4 -13   3        5.60        3.73      0.46 o 
   5 -13   3      156.94      158.41      6.55 o 
   6 -13   3       48.53       51.04      2.02 o 
  -2 -12   3        0.09       -0.02      0.26 o 
  -1 -12   3        0.93        0.07      0.67 o 
   0 -12   3        1.21        0.35      0.69 o 
   1 -12   3        0.08       -0.19      0.58 o 
   2 -12   3       15.80       18.07      1.13 o 
   3 -12   3        2.36        1.02      0.77 o 
   4 -12   3        6.21        7.77      1.17 o 
   5 -12   3        5.62        5.37      1.03 o 
   6 -12   3        0.80        0.24      0.64 o 
   7 -12   3        1.63        2.02      0.64 o 
   8 -12   3       18.07       17.22      0.69 o 
  -3 -11   3       99.56      103.24      3.79 o 
  -2 -11   3       66.80       74.69      2.35 o 
  -1 -11   3       71.45       81.51      2.34 o 
   0 -11   3       29.70       24.83      2.03 o 
   1 -11   3       69.41       70.35      2.36 o 
   2 -11   3        9.46        7.70      1.29 o 
   3 -11   3      164.40      166.39      3.49 o 
   4 -11   3       15.54       14.12      1.04 o 
   5 -11   3       32.75       34.00      2.26 o 
   6 -11   3       43.93       41.50      2.35 o 
   7 -11   3       11.12       11.75      0.84 o 
   8 -11   3        1.44        0.25      0.91 o 
   9 -11   3        5.16        3.82      0.59 o 
  -5 -10   3        4.07        3.67      0.46 o 
  -4 -10   3        2.52        0.94      0.71 o 
  -3 -10   3       10.66       10.02      0.86 o 
  -2 -10   3       18.36       20.81      1.13 o 
  -1 -10   3      410.84      400.72      4.63 o 
   0 -10   3      110.40      104.07      2.35 o 
   1 -10   3        0.24        1.08      0.77 o 
   2 -10   3       13.09       12.53      1.04 o 
   3 -10   3       28.36       31.67      1.55 o 
   4 -10   3       15.21       11.68      1.06 o 
   5 -10   3      114.97      106.21      3.23 o 
   6 -10   3        4.34        4.25      0.73 o 
   7 -10   3        6.69        7.36      0.86 o 
   8 -10   3       81.64       82.89      2.85 o 
   9 -10   3       17.31       14.77      0.79 o 
  -6  -9   3       18.76       20.16      1.86 o 
  -5  -9   3       11.59       11.85      0.93 o 
  -4  -9   3        3.52        2.09      0.46 o 
  -3  -9   3      133.42      150.94      2.93 o 
  -2  -9   3        1.25        0.59      0.47 o 
  -1  -9   3       27.13       32.75      1.37 o 
   0  -9   3      765.39      775.95      6.91 o 
   1  -9   3       61.14       64.27      1.74 o 
   2  -9   3       97.50      102.57      2.62 o 
   3  -9   3        2.74        1.60      0.55 o 
   4  -9   3      143.60      123.92      2.94 o 
   5  -9   3       43.99       41.42      1.78 o 
   6  -9   3      100.17       96.06      3.59 o 
   7  -9   3       17.70       16.14      1.19 o 
   8  -9   3        9.88       10.67      0.79 o 
   9  -9   3        1.39        1.14      0.48 o 
  10  -9   3        0.09       -0.10      0.30 o 
  -7  -8   3       23.15       21.02      1.46 o 
  -6  -8   3       22.70       21.75      0.98 o 
  -5  -8   3       19.12       18.47      0.91 o 
  -4  -8   3       32.92       30.93      1.20 o 
  -3  -8   3        7.02        7.05      0.66 o 
  -2  -8   3      232.25      241.84      3.69 o 
  -1  -8   3      123.21      121.32      4.53 o 
   0  -8   3      717.69      741.18     10.24 o 
   1  -8   3      423.43      399.02      8.17 o 
   2  -8   3      330.65      345.01      6.23 o 
   3  -8   3       88.36       89.87      3.33 o 
   4  -8   3      157.51      159.76      4.76 o 
   5  -8   3      234.01      226.28      3.99 o 
   6  -8   3       32.78       28.59      2.08 o 
   7  -8   3       78.68       72.80      3.23 o 
   8  -8   3        2.90        6.02      1.59 o 
   9  -8   3        2.97        1.82      0.57 o 
  10  -8   3       13.86       14.75      0.87 o 
  -8  -7   3       11.74       10.83      0.67 o 
  -7  -7   3       26.50       23.78      1.04 o 
  -6  -7   3        3.10        2.53      0.40 o 
  -5  -7   3      262.29      262.51      3.38 o 
  -4  -7   3        0.89        1.15      0.37 o 
  -3  -7   3       58.95       58.68      2.19 o 
  -2  -7   3     1652.20     1659.08     16.31 o 
  -1  -7   3      650.44      672.44      9.71 o 
   0  -7   3       56.19       53.34      2.59 o 
   1  -7   3        0.21        0.40      0.51 o 
   2  -7   3        7.06        8.95      0.62 o 
   3  -7   3       23.89       19.03      1.50 o 
   4  -7   3      194.72      204.71      5.21 o 
   5  -7   3      362.73      411.58      8.03 o 
   6  -7   3       37.97       33.04      1.61 o 
   7  -7   3      571.78      592.13      7.97 o 
   8  -7   3       84.96       87.72      3.73 o 
   9  -7   3       42.97       42.67      2.51 o 
  10  -7   3        0.06        0.07      0.48 o 
  11  -7   3        1.02        0.66      0.25 o 
  -9  -6   3        2.66        3.41      0.53 o 
  -8  -6   3        5.93        7.57      0.62 o 
  -7  -6   3        4.61        6.02      0.69 o 
  -6  -6   3        2.82        2.11      0.42 o 
  -5  -6   3      178.12      170.55      2.76 o 
  -4  -6   3       59.57       57.03      2.22 o 
  -3  -6   3       20.57       21.98      1.34 o 
  -2  -6   3      332.49      348.41      4.48 o 
  -1  -6   3      206.57      235.92      5.14 o 
   0  -6   3       30.79       41.44      1.37 o 
   1  -6   3      225.08      186.02      3.61 o 
   2  -6   3      266.57      347.09      3.52 o 
   3  -6   3      446.37      468.61      6.86 o 
   4  -6   3        6.20        7.77      1.11 o 
   5  -6   3        0.86        1.07      0.71 o 
   6  -6   3       25.98       20.73      1.97 o 
   7  -6   3      130.14      142.28      3.32 o 
   8  -6   3      144.64      152.82      4.86 o 
   9  -6   3      433.16      436.56      7.59 o 
  10  -6   3       59.99       66.61      1.98 o 
  11  -6   3        0.63        0.41      0.36 o 
  -9  -5   3        7.33        5.88      0.57 o 
  -8  -5   3       13.74       10.50      0.77 o 
  -7  -5   3       41.93       36.84      1.56 o 
  -6  -5   3       14.75       14.00      1.02 o 
  -5  -5   3       51.94       51.59      2.18 o 
  -4  -5   3      226.13      214.92      4.78 o 
  -3  -5   3     1353.76     1405.41      9.15 o 
  -2  -5   3     1508.25     1546.01      8.54 o 
  -1  -5   3      159.50      184.40      2.57 o 
   0  -5   3     1608.64     1588.23      9.64 o 
   1  -5   3       63.89       66.91      1.37 o 
   2  -5   3       22.17       27.61      9.02 o 
   3  -5   3      442.79      493.68      6.71 o 
   4  -5   3     1002.27     1038.08     10.73 o 
   5  -5   3      645.42      711.85      9.66 o 
   6  -5   3      243.87      255.49      6.26 o 
   7  -5   3       49.93       55.01      2.84 o 
   8  -5   3        5.72        8.19      1.46 o 
   9  -5   3        1.50        1.27      0.62 o 
  10  -5   3        0.72        0.40      0.36 o 
  11  -5   3        1.82        1.88      0.34 o 
 -10  -4   3        2.69        2.29      0.55 o 
  -9  -4   3        1.35        1.75      0.52 o 
  -8  -4   3       31.90       32.79      1.43 o 
  -7  -4   3       54.32       54.81      1.61 o 
  -6  -4   3      168.82      170.38      3.03 o 
  -5  -4   3        0.68        2.16      0.63 o 
  -4  -4   3       82.37       81.28      2.28 o 
  -3  -4   3      782.22      816.50      6.34 o 
  -2  -4   3       10.68       12.13      0.64 o 
  -1  -4   3      979.75     1025.64      5.46 o 
   0  -4   3     1230.70     1163.07      5.25 o 
   1  -4   3     5588.73     5560.80     17.12 o 
   2  -4   3       76.29       60.69      2.05 o 
   3  -4   3       13.15       33.19      1.14 o 
   4  -4   3        1.39        5.39      0.61 o 
   5  -4   3        4.04        7.63      0.78 o 
   6  -4   3       40.92       37.03      2.77 o 
   7  -4   3        0.31        0.60      0.47 o 
   8  -4   3       17.22       17.49      1.87 o 
   9  -4   3       12.52        8.87      0.94 o 
  10  -4   3       19.17       23.30      0.94 o 
  11  -4   3        2.65        2.94      0.58 o 
 -10  -3   3        0.66        0.85      0.62 o 
  -9  -3   3        0.12       -0.30      0.54 o 
  -8  -3   3        3.20        2.65      0.50 o 
  -7  -3   3        1.16        0.29      0.61 o 
  -6  -3   3        4.41        5.91      1.34 o 
  -5  -3   3      299.96      310.56      4.44 o 
  -4  -3   3      173.07      169.02      2.95 o 
  -3  -3   3      743.99      782.09      4.73 o 
  -2  -3   3      787.15      722.16      4.66 o 
  -1  -3   3      767.21      752.31      5.58 o 
   0  -3   3      224.06      192.94      2.88 o 
   1  -3   3     1078.90     1021.59      5.78 o 
   2  -3   3      141.40      147.98      2.01 o 
   3  -3   3     1840.15     1931.09     18.08 o 
   4  -3   3      435.29      503.69      4.76 o 
   5  -3   3      243.11      263.98      5.43 o 
   6  -3   3        2.70        2.34      0.56 o 
   7  -3   3       57.20       48.94      2.76 o 
   8  -3   3      275.25      287.31      4.63 o 
   9  -3   3      158.93      157.91      5.39 o 
  10  -3   3        1.34        0.96      0.48 o 
  11  -3   3        2.60        0.58      0.30 o 
 -11  -2   3        2.33        0.98      0.27 o 
 -10  -2   3       11.11       13.45      0.75 o 
  -9  -2   3       41.64       43.01      1.54 o 
  -8  -2   3      270.15      299.16      5.14 o 
  -7  -2   3       62.08       70.03      2.45 o 
  -6  -2   3        0.76        2.10      0.97 o 
  -5  -2   3     1303.18     1407.03      8.45 o 
  -4  -2   3       26.32       29.15      0.66 o 
  -3  -2   3       55.71       58.07      0.84 o 
  -2  -2   3      175.55      174.14      2.52 o 
  -1  -2   3      204.74      187.04      1.22 o 
   0  -2   3     1683.61     1599.03      5.61 o 
   1  -2   3     5661.34     5414.86     24.62 o 
   2  -2   3     3313.62     3025.59     12.01 o 
   3  -2   3      572.50      559.88      4.32 o 
   4  -2   3     2579.85     2705.72     10.67 o 
   5  -2   3        0.53        0.68      0.38 o 
   6  -2   3       56.90       54.10      1.89 o 
   7  -2   3       19.04       20.80      1.79 o 
   8  -2   3       23.01       22.21      1.17 o 
   9  -2   3       12.14       12.60      0.88 o 
  10  -2   3       16.00       17.13      0.81 o 
 -11  -1   3       58.12       52.74      2.07 o 
 -10  -1   3       13.57       12.45      1.03 o 
  -9  -1   3       54.44       52.47      1.69 o 
  -8  -1   3      365.54      351.74      6.00 o 
  -7  -1   3        0.03        0.95      0.87 o 
  -6  -1   3      205.58      225.03      5.79 o 
  -5  -1   3        2.75        6.34      2.21 o 
  -4  -1   3       67.19       72.27      1.62 o 
  -3  -1   3       52.24       36.76      1.03 o 
  -2  -1   3     5664.78     5625.91     14.34 o 
  -1  -1   3       42.58       40.99      0.98 o 
   0  -1   3     3060.28     2773.89      8.41 o 
   1  -1   3     1630.90     1537.16     17.44 o 
   2  -1   3      158.87      157.14      2.76 o 
   3  -1   3      235.85      215.44      4.71 o 
   4  -1   3       99.57      105.29      2.05 o 
   5  -1   3       47.10       47.12      2.02 o 
   6  -1   3        3.82        4.08      0.66 o 
   7  -1   3       92.06       97.44      2.26 o 
   8  -1   3        0.68        0.25      0.74 o 
   9  -1   3       18.57       14.04      1.10 o 
  10  -1   3       20.81       22.65      1.60 o 
 -11   0   3        0.01        0.23      0.41 o 
 -10   0   3       11.74        9.46      1.39 o 
  -9   0   3       30.47       28.63      2.19 o 
  -8   0   3       27.18       21.95      2.16 o 
  -7   0   3      389.52      394.07      8.03 o 
  -6   0   3        1.06        1.32      0.39 o 
  -5   0   3      449.44      458.13      3.55 o 
  -4   0   3      144.34      151.19      1.80 o 
  -3   0   3     3360.76     3391.38     17.84 o 
  -2   0   3     7314.72     6944.91     17.33 o 
  -1   0   3      493.56      491.13      4.07 o 
   0   0   3      723.19      713.31      4.95 o 
   1   0   3      932.34      857.21      3.44 o 
   2   0   3     1660.73     1611.03      9.12 o 
   3   0   3      693.15      666.00      4.45 o 
   4   0   3      273.72      212.16      4.81 o 
   5   0   3        9.37        4.17      0.80 o 
   6   0   3       83.65       74.35      3.45 o 
   7   0   3      105.49      107.00      2.10 o 
   8   0   3        0.25       -0.35      0.42 o 
   9   0   3       72.11       75.50      3.37 o 
  10   0   3       38.36       40.57      1.90 o 
 -11   1   3       65.06       63.60      1.80 o 
 -10   1   3      127.71      126.61      4.28 o 
  -9   1   3       93.38      100.39      3.61 o 
  -8   1   3       14.20       14.99      0.98 o 
  -7   1   3      210.15      200.65      3.69 o 
  -6   1   3      162.36      158.69      3.05 o 
  -5   1   3       10.50        9.54      0.81 o 
  -4   1   3        7.59        6.58      0.61 o 
  -3   1   3      110.89      103.99      2.65 o 
  -2   1   3     5116.95     5154.24     16.05 o 
  -1   1   3     1432.21     1469.80      7.53 o 
   0   1   3     3609.27     3443.93     12.32 o 
   1   1   3        4.28        3.33      0.25 o 
   2   1   3      430.20      422.15      4.90 o 
   3   1   3       49.25       52.46      1.98 o 
   4   1   3        4.24        4.39      0.73 o 
   5   1   3       49.67       47.03      1.74 o 
   6   1   3       37.91       40.01      1.14 o 
   7   1   3      123.58      120.25      2.00 o 
   8   1   3        7.86        8.25      0.82 o 
   9   1   3        8.76        7.01      1.09 o 
  10   1   3        0.02       -0.39      0.39 o 
 -12   2   3        0.24       -0.37      0.37 o 
 -11   2   3        5.04        6.37      1.04 o 
 -10   2   3      144.42      142.85      3.95 o 
  -9   2   3       53.39       57.13      2.90 o 
  -8   2   3       46.59       50.75      3.97 o 
  -7   2   3       80.39       79.19      3.44 o 
  -6   2   3      992.18      965.68     11.05 o 
  -5   2   3     1556.47     1480.51     12.43 o 
  -4   2   3      386.65      337.34      5.50 o 
  -3   2   3     2273.83     2261.09     12.58 o 
  -2   2   3      141.16      132.06      2.78 o 
  -1   2   3     1135.48     1129.47      7.00 o 
   0   2   3     1041.11     1057.76      7.59 o 
   1   2   3     1816.20     1805.41     10.13 o 
   2   2   3     1251.36     1189.50      8.85 o 
   3   2   3      107.08       94.83      2.74 o 
   4   2   3      312.42      296.94      8.36 o 
   5   2   3      295.99      290.18      6.93 o 
   6   2   3       52.97       50.40      2.49 o 
   7   2   3        0.63        0.38      0.37 o 
   8   2   3        2.36        2.47      0.61 o 
   9   2   3        2.07        3.45      0.50 o 
 -12   3   3        0.49        0.33      0.36 o 
 -11   3   3        3.63        3.07      0.86 o 
 -10   3   3        1.37        2.45      0.57 o 
  -9   3   3       18.13       20.06      1.75 o 
  -8   3   3       27.40       31.58      2.37 o 
  -7   3   3      221.50      227.42      6.05 o 
  -6   3   3        7.28        6.61      1.27 o 
  -5   3   3      148.73      162.09      4.40 o 
  -4   3   3      823.16      912.49      9.33 o 
  -3   3   3      494.55      528.51      6.48 o 
  -2   3   3     1381.32     1388.71      9.38 o 
  -1   3   3       37.80       32.79      1.31 o 
   0   3   3     1816.39     1755.08      7.32 o 
   1   3   3      167.05      156.02      3.25 o 
   2   3   3      221.88      228.89      4.13 o 
   3   3   3      123.48      114.97      2.51 o 
   4   3   3      169.66      162.51      5.29 o 
   5   3   3      209.47      202.04      3.45 o 
   6   3   3        3.58        4.03      0.52 o 
   7   3   3        8.81        9.18      0.72 o 
   8   3   3        3.78        3.54      0.45 o 
   9   3   3       25.02       28.69      1.35 o 
 -12   4   3        0.23        0.07      0.36 o 
 -11   4   3        4.78        4.33      0.43 o 
 -10   4   3        4.16        6.02      1.26 o 
  -9   4   3       56.45       60.41      2.40 o 
  -8   4   3       64.36       67.97      2.38 o 
  -7   4   3      424.43      441.22      8.65 o 
  -6   4   3      617.44      586.17      9.36 o 
  -5   4   3        6.98        6.20      1.20 o 
  -4   4   3     2390.33     2451.05     16.16 o 
  -3   4   3     3637.55     3708.34     18.03 o 
  -2   4   3      194.09      211.16      2.78 o 
  -1   4   3        4.06        4.61      0.51 o 
   0   4   3      548.06      594.34      5.21 o 
   1   4   3       22.26       46.01      3.81 o 
   2   4   3      281.19      293.73      5.43 o 
   3   4   3      539.75      545.58      9.71 o 
   4   4   3      325.90      318.63      4.33 o 
   5   4   3        8.65       10.24      0.94 o 
   6   4   3        0.16        0.06      0.33 o 
   7   4   3        0.42       -0.55      0.55 o 
   8   4   3        4.04        2.78      0.39 o 
 -11   5   3        0.48        2.04      0.65 o 
 -10   5   3       18.58       18.65      1.59 o 
  -9   5   3       45.99       53.69      3.02 o 
  -8   5   3      124.87      136.69      2.67 o 
  -7   5   3       61.63       57.65      1.50 o 
  -6   5   3       47.55       37.00      2.56 o 
  -5   5   3      102.96      109.62      3.96 o 
  -4   5   3      185.14      152.67      4.27 o 
  -3   5   3      252.48      227.06      4.68 o 
  -2   5   3      228.66      285.10      4.61 o 
  -1   5   3        1.43        1.85      0.43 o 
   0   5   3      137.30      175.22      3.01 o 
   1   5   3       23.41       16.65      1.71 o 
   2   5   3        7.40        8.12      1.38 o 
   3   5   3        7.36        8.02      0.68 o 
   4   5   3        1.07        0.59      0.38 o 
   5   5   3        7.68        7.50      0.59 o 
   6   5   3       26.58       26.47      1.16 o 
   7   5   3       26.49       24.46      1.26 o 
 -11   6   3        0.29        0.61      0.35 o 
 -10   6   3       16.35       19.53      1.60 o 
  -9   6   3        2.23        1.17      0.94 o 
  -8   6   3       15.02       11.85      0.89 o 
  -7   6   3        7.64        7.50      0.75 o 
  -6   6   3       40.36       33.98      1.73 o 
  -5   6   3      311.53      306.46      6.75 o 
  -4   6   3       10.09       15.39      1.50 o 
  -3   6   3       51.01       54.36      2.67 o 
  -2   6   3        4.31        6.01      1.07 o 
  -1   6   3       17.65       17.98      0.85 o 
   0   6   3       20.41       28.34      2.11 o 
   1   6   3        0.53        2.63      0.94 o 
   2   6   3      402.63      375.76      4.09 o 
   3   6   3       96.90      104.25      2.22 o 
   4   6   3       97.13      101.18      2.14 o 
   5   6   3      102.94      106.07      3.00 o 
   6   6   3      204.61      201.48      3.00 o 
   7   6   3       12.91       11.87      0.79 o 
 -11   7   3       41.00       42.93      1.11 o 
 -10   7   3       12.57       12.99      1.30 o 
  -9   7   3        0.65        0.76      0.78 o 
  -8   7   3        9.05       10.28      0.84 o 
  -7   7   3       87.89       96.33      2.30 o 
  -6   7   3      234.70      240.73      3.58 o 
  -5   7   3       80.33       74.11      1.94 o 
  -4   7   3       37.71       43.94      2.95 o 
  -3   7   3       54.72       56.31      4.45 o 
  -2   7   3      366.62      359.39      6.97 o 
  -1   7   3       21.17       23.18      2.10 o 
   0   7   3       23.18       21.96      1.66 o 
   1   7   3       12.68       16.02      1.33 o 
   2   7   3        1.21        0.58      0.82 o 
   3   7   3       95.99       89.68      2.87 o 
   4   7   3       16.70       14.48      1.54 o 
   5   7   3       20.40       19.27      1.38 o 
   6   7   3        0.42       -0.03      0.26 o 
 -10   8   3       27.76       30.33      1.66 o 
  -9   8   3        2.65        3.17      1.00 o 
  -8   8   3        0.42       -0.01      0.46 o 
  -7   8   3        1.19        0.88      0.65 o 
  -6   8   3       97.78      111.05      2.17 o 
  -5   8   3      294.79      288.84      3.43 o 
  -4   8   3      569.65      541.68      4.15 o 
  -3   8   3      384.70      373.76      3.93 o 
  -2   8   3       13.52       10.31      1.55 o 
  -1   8   3        2.79        3.53      0.76 o 
   0   8   3       75.39       76.86      2.13 o 
   1   8   3       29.06       28.99      1.66 o 
   2   8   3        5.48        3.99      0.74 o 
   3   8   3       76.76       73.11      3.16 o 
   4   8   3       44.09       42.77      1.30 o 
   5   8   3       17.15       19.72      1.06 o 
 -10   9   3       64.62       57.41      1.85 o 
  -9   9   3        7.86        9.78      1.16 o 
  -8   9   3        2.66        3.85      0.57 o 
  -7   9   3        8.27        9.72      0.79 o 
  -6   9   3        7.70        9.36      0.70 o 
  -5   9   3        0.10       -0.32      0.45 o 
  -4   9   3      166.14      165.51      2.28 o 
  -3   9   3       58.78       56.58      1.52 o 
  -2   9   3       87.19       87.55      2.84 o 
  -1   9   3      119.88      116.35      3.25 o 
   0   9   3       24.01       24.11      1.51 o 
   1   9   3       33.62       28.98      1.54 o 
   2   9   3       24.97       19.22      1.14 o 
   3   9   3        0.73        1.16      0.63 o 
  -9  10   3        0.11       -0.17      0.66 o 
  -8  10   3       11.42       14.16      0.85 o 
  -7  10   3        1.40        1.45      0.41 o 
  -6  10   3       18.63       19.40      0.96 o 
  -5  10   3        5.53        6.12      0.65 o 
  -4  10   3       12.73        8.32      0.74 o 
  -3  10   3      156.07      162.22      2.71 o 
  -2  10   3       52.12       53.02      1.57 o 
  -1  10   3        2.47        3.06      0.97 o 
   0  10   3        1.41        1.70      0.81 o 
   1  10   3        4.31        3.12      0.80 o 
   2  10   3        0.14        0.53      0.48 o 
  -8  11   3        0.92        0.80      0.34 o 
  -7  11   3        2.10        2.61      0.41 o 
  -6  11   3        9.84       12.18      0.91 o 
  -5  11   3        8.55        9.07      0.97 o 
  -4  11   3       22.12       23.57      1.09 o 
  -3  11   3       11.45       11.71      0.79 o 
  -2  11   3        8.71        9.08      0.57 o 
  -1  11   3        5.61        8.30      0.49 o 
   0  11   3       47.23       48.75      2.47 o 
  -1 -13   4        1.35        1.27      0.35 o 
   0 -13   4        2.41        3.59      0.64 o 
   1 -13   4       26.60       31.61      1.58 o 
   2 -13   4        8.43        5.27      0.82 o 
   3 -13   4        1.41        0.49      0.32 o 
   4 -13   4        8.13        9.19      1.22 o 
   5 -13   4       16.01       15.39      1.41 o 
   6 -13   4        0.48       -0.05      0.28 o 
  -3 -12   4        0.99        1.11      0.35 o 
  -2 -12   4        0.33        0.63      0.51 o 
  -1 -12   4        4.48        4.39      0.65 o 
   0 -12   4       23.51       24.10      1.14 o 
   1 -12   4      101.75      108.55      2.35 o 
   2 -12   4       26.10       24.73      0.95 o 
   3 -12   4       18.76       19.51      1.66 o 
   4 -12   4        6.12        7.00      1.07 o 
   5 -12   4        2.43        2.02      0.49 o 
   6 -12   4        0.16       -0.10      0.42 o 
   7 -12   4        1.12       -0.05      0.32 o 
   8 -12   4        1.81        2.24      0.31 o 
  -3 -11   4      132.73      132.17      4.01 o 
  -2 -11   4      146.03      143.75      2.29 o 
  -1 -11   4      112.40      116.21      2.61 o 
   0 -11   4        0.02       -0.52      0.61 o 
   1 -11   4       46.49       50.78      1.52 o 
   2 -11   4       29.89       31.04      1.50 o 
   3 -11   4      343.73      352.80      4.77 o 
   4 -11   4       43.63       46.85      2.61 o 
   5 -11   4       55.53       52.66      2.66 o 
   6 -11   4       46.12       50.43      2.41 o 
   7 -11   4       27.36       24.72      1.61 o 
   8 -11   4        6.66        5.46      0.75 o 
   9 -11   4        0.55        0.93      0.39 o 
  -5 -10   4       53.69       56.86      1.90 o 
  -4 -10   4       20.76       19.30      0.88 o 
  -3 -10   4       29.69       31.63      1.54 o 
  -2 -10   4       20.47       21.02      0.97 o 
  -1 -10   4        1.38        1.92      0.55 o 
   0 -10   4        0.08        1.60      0.57 o 
   1 -10   4       85.96       80.28      2.37 o 
   2 -10   4      170.12      151.95      4.20 o 
   3 -10   4      259.36      259.87      3.93 o 
   4 -10   4      298.79      275.55      3.45 o 
   5 -10   4        9.50        8.90      1.35 o 
   6 -10   4        2.04        3.92      0.95 o 
   7 -10   4        0.15        0.19      0.39 o 
   8 -10   4       22.31       18.11      0.99 o 
   9 -10   4       14.33       13.35      0.59 o 
  -6  -9   4       13.67       13.57      0.82 o 
  -5  -9   4        0.86        0.59      0.32 o 
  -4  -9   4       14.60       17.31      1.30 o 
  -3  -9   4       23.31       18.37      1.45 o 
  -2  -9   4       18.77       14.85      0.87 o 
  -1  -9   4        8.59        8.05      0.67 o 
   0  -9   4       57.13       63.47      1.43 o 
   1  -9   4        5.28        6.42      0.60 o 
   2  -9   4        0.18        0.52      0.76 o 
   3  -9   4        4.43        3.89      0.49 o 
   4  -9   4      105.35       95.16      1.76 o 
   5  -9   4      347.17      328.15      6.96 o 
   6  -9   4      312.00      300.46      4.57 o 
   7  -9   4        4.31        3.33      0.55 o 
   8  -9   4        4.03        2.86      0.83 o 
   9  -9   4        2.03        1.55      0.47 o 
  10  -9   4        0.18        0.14      0.28 o 
  -7  -8   4       52.93       53.03      2.94 o 
  -6  -8   4       30.88       32.09      1.20 o 
  -5  -8   4       36.00       36.47      1.24 o 
  -4  -8   4      272.87      263.70      2.92 o 
  -3  -8   4       74.91       77.93      2.19 o 
  -2  -8   4      559.87      570.67      4.81 o 
  -1  -8   4        3.12        1.88      0.91 o 
   0  -8   4       43.13       45.50      2.61 o 
   1  -8   4       13.64       20.41      2.74 o 
   2  -8   4       49.17       45.07      2.18 o 
   3  -8   4      143.20      146.10      2.92 o 
   4  -8   4       59.81       56.13      2.89 o 
   5  -8   4        3.53        3.03      0.62 o 
   6  -8   4      113.23      113.35      3.40 o 
   7  -8   4        5.23        5.68      0.70 o 
   8  -8   4       38.38       41.34      1.80 o 
   9  -8   4       12.15       11.62      1.26 o 
  10  -8   4        3.09        3.50      0.50 o 
  -8  -7   4        5.22        5.87      0.55 o 
  -7  -7   4       69.86       65.70      1.69 o 
  -6  -7   4       11.49       14.98      0.75 o 
  -5  -7   4      162.93      156.15      2.26 o 
  -4  -7   4      396.55      392.99      3.97 o 
  -3  -7   4      104.07       99.89      4.22 o 
  -2  -7   4      349.25      359.12      7.55 o 
  -1  -7   4        0.59        0.06      0.77 o 
   0  -7   4      148.07      143.69      4.12 o 
   1  -7   4      642.33      698.82      8.11 o 
   2  -7   4      311.67      319.77      3.08 o 
   3  -7   4      114.09      137.92      4.04 o 
   4  -7   4       75.05       70.25      3.16 o 
   5  -7   4      109.12      108.41      4.21 o 
   6  -7   4        2.98        3.82      0.73 o 
   7  -7   4      710.73      723.24      6.89 o 
   8  -7   4       45.76       47.05      2.70 o 
   9  -7   4        0.65        0.08      0.58 o 
  10  -7   4        4.00        3.69      0.56 o 
  -9  -6   4        0.08        0.10      0.33 o 
  -8  -6   4        7.39        8.33      0.65 o 
  -7  -6   4        0.06        0.49      0.44 o 
  -6  -6   4       34.74       32.09      1.24 o 
  -5  -6   4       93.20       89.78      2.32 o 
  -4  -6   4       49.75       49.59      2.05 o 
  -3  -6   4      246.59      274.74      6.54 o 
  -2  -6   4       43.21       69.16     22.41 o 
  -1  -6   4      883.68      907.10     10.02 o 
   0  -6   4     1929.09     1930.65     20.19 o 
   1  -6   4      295.50      358.49      3.66 o 
   2  -6   4       11.48       12.46      0.75 o 
   3  -6   4      166.19      181.03      4.49 o 
   4  -6   4      271.42      255.76      5.78 o 
   5  -6   4      656.88      657.92      9.95 o 
   6  -6   4      138.90      128.09      4.67 o 
   7  -6   4       73.24       81.89      2.37 o 
   8  -6   4        3.10        1.64      1.17 o 
   9  -6   4       20.15       23.42      1.39 o 
  10  -6   4       14.48       12.43      1.01 o 
  11  -6   4        0.13        0.22      0.29 o 
  -9  -5   4        2.93        1.99      0.36 o 
  -8  -5   4       36.15       43.02      1.88 o 
  -7  -5   4        8.62        8.75      0.89 o 
  -6  -5   4       17.19       17.00      1.10 o 
  -5  -5   4       89.84       83.19      3.31 o 
  -4  -5   4      181.61      189.14      3.98 o 
  -3  -5   4      995.31     1018.20      7.76 o 
  -2  -5   4      664.02      630.57      4.15 o 
  -1  -5   4     1933.41     1971.71      8.78 o 
   0  -5   4      119.86      150.76      2.21 o 
   1  -5   4        0.36        1.75      0.33 o 
   2  -5   4       59.56       54.92      1.40 o 
   3  -5   4      186.57      207.70      4.62 o 
   4  -5   4      811.54      804.29      9.77 o 
   5  -5   4      210.58      205.60      3.74 o 
   6  -5   4      357.14      351.87      5.28 o 
   7  -5   4       63.82       67.33      3.20 o 
   8  -5   4        9.85        8.94      1.45 o 
   9  -5   4        6.84        6.68      1.31 o 
  10  -5   4        7.07        7.11      0.71 o 
  11  -5   4        2.12        1.01      0.26 o 
 -10  -4   4        0.06       -0.38      0.41 o 
  -9  -4   4        4.69        4.23      0.69 o 
  -8  -4   4       16.57       14.07      0.99 o 
  -7  -4   4       62.08       55.06      2.25 o 
  -6  -4   4        0.54       -0.41      0.72 o 
  -5  -4   4       41.16       38.94      4.88 o 
  -4  -4   4     1109.74     1091.71      8.12 o 
  -3  -4   4      577.73      536.71      3.80 o 
  -2  -4   4      705.29      682.69      3.99 o 
  -1  -4   4       35.54       39.95      1.16 o 
   0  -4   4      124.59      139.61      2.08 o 
   1  -4   4      651.70      693.30     10.20 o 
   2  -4   4        0.58        0.49      0.23 o 
   3  -4   4      890.44      918.44     10.28 o 
   4  -4   4      528.42      577.48      5.46 o 
   5  -4   4        1.87        1.06      0.71 o 
   6  -4   4      114.47       97.71      2.75 o 
   7  -4   4      149.32      156.75      4.13 o 
   8  -4   4       45.77       39.83      2.60 o 
   9  -4   4       61.01       57.78      2.38 o 
  10  -4   4        1.22        1.32      0.83 o 
 -10  -3   4       53.22       52.49      1.59 o 
  -9  -3   4        5.19        4.87      0.62 o 
  -8  -3   4        2.77        3.43      0.75 o 
  -7  -3   4       13.84       13.41      1.18 o 
  -6  -3   4        0.36       -0.63      1.18 o 
  -5  -3   4      608.75      625.56      6.49 o 
  -4  -3   4        0.89        1.20      0.31 o 
  -3  -3   4       55.42       50.88      1.10 o 
  -2  -3   4      417.53      376.85      3.43 o 
  -1  -3   4     1356.89     1338.53     13.70 o 
   0  -3   4     3745.67     3477.91      7.66 o 
   1  -3   4       44.90       42.64      1.19 o 
   2  -3   4      268.69      265.20      3.92 o 
   3  -3   4        4.98        4.11      0.49 o 
   4  -3   4       96.64       89.99      1.73 o 
   5  -3   4      219.30      203.73      3.52 o 
   6  -3   4      387.62      379.27      5.21 o 
   7  -3   4      261.17      278.94      4.67 o 
   8  -3   4       36.69       37.87      1.78 o 
   9  -3   4      201.74      202.80      6.02 o 
  10  -3   4        0.51        0.19      0.37 o 
 -11  -2   4       28.40       21.59      1.26 o 
 -10  -2   4        4.33        3.24      0.49 o 
  -9  -2   4        0.55        0.77      0.59 o 
  -8  -2   4       18.69       20.33      1.44 o 
  -7  -2   4        0.02       -1.43      1.43 o 
  -6  -2   4       12.54       14.50      1.69 o 
  -5  -2   4       88.40       83.73      3.36 o 
  -4  -2   4      157.70      181.80      2.00 o 
  -3  -2   4        7.60        5.78      0.76 o 
  -2  -2   4     1711.37     1655.28      4.97 o 
  -1  -2   4      503.76      508.60      9.39 o 
   0  -2   4      383.17      347.78      3.25 o 
   1  -2   4     1107.65     1115.12     22.37 o 
   2  -2   4       83.61       74.98      2.08 o 
   3  -2   4      311.80      308.49      3.41 o 
   4  -2   4       12.86        9.63      0.72 o 
   5  -2   4       27.91       21.98      1.57 o 
   6  -2   4        0.34        1.46      1.00 o 
   7  -2   4      399.57      374.24      4.40 o 
   8  -2   4        6.94        9.10      0.80 o 
   9  -2   4        0.12        0.29      0.48 o 
  10  -2   4       52.80       54.43      1.48 o 
 -11  -1   4      121.80      115.04      3.18 o 
 -10  -1   4        1.10        0.76      0.71 o 
  -9  -1   4        5.31        5.36      0.66 o 
  -8  -1   4        0.72        0.28      0.43 o 
  -7  -1   4        9.52        8.79      1.50 o 
  -6  -1   4       62.80       72.77      3.36 o 
  -5  -1   4      149.50      166.80      2.82 o 
  -4  -1   4      105.64      102.87      2.03 o 
  -3  -1   4      364.02      394.55      3.53 o 
  -2  -1   4    15013.68    14325.48     25.58 o 
  -1  -1   4     2261.76     2161.87      8.66 o 
   0  -1   4      118.78      115.32      5.28 o 
   1  -1   4     1049.09     1008.73      4.46 o 
   2  -1   4     1204.63     1163.34      6.63 o 
   3  -1   4     1266.21     1290.17      6.84 o 
   4  -1   4        1.39        9.12      7.52 o 
   5  -1   4        0.44        1.37      0.52 o 
   6  -1   4      233.34      232.77      5.75 o 
   7  -1   4      160.71      159.07      3.40 o 
   8  -1   4      127.48      136.39      2.64 o 
   9  -1   4       17.10       17.51      1.69 o 
  10  -1   4        0.17        0.38      0.42 o 
 -11   0   4        7.47        7.18      0.70 o 
 -10   0   4       15.61       13.17      1.59 o 
  -9   0   4        4.83        6.23      0.83 o 
  -8   0   4      433.34      462.81      5.92 o 
  -7   0   4      189.15      178.16      5.46 o 
  -6   0   4      178.32      183.28      3.31 o 
  -5   0   4      257.90      253.21      3.54 o 
  -4   0   4       96.22      118.85      2.42 o 
  -3   0   4     1375.40     1331.55      9.22 o 
  -2   0   4      207.82      218.05      3.42 o 
  -1   0   4      195.29      201.37      3.05 o 
   0   0   4       45.82       46.35      0.95 o 
   1   0   4      474.25      438.53      4.18 o 
   2   0   4      312.99      319.98      4.55 o 
   3   0   4       42.95       39.45      1.20 o 
   4   0   4        4.71        4.73      0.77 o 
   5   0   4      100.43       89.14      3.29 o 
   6   0   4      742.14      746.65      7.20 o 
   7   0   4       84.07       79.10      1.83 o 
   8   0   4        6.13        5.93      0.82 o 
   9   0   4        3.84        4.51      0.95 o 
  10   0   4        0.04        0.11      0.26 o 
 -11   1   4        1.11        0.57      0.62 o 
 -10   1   4       17.70       18.38      1.17 o 
  -9   1   4        2.88        6.06      1.11 o 
  -8   1   4      559.50      581.76      6.66 o 
  -7   1   4      223.94      219.35      3.93 o 
  -6   1   4        8.51        7.83      0.85 o 
  -5   1   4       52.27       56.27      2.50 o 
  -4   1   4     1422.78     1492.82     11.24 o 
  -3   1   4     3184.57     3360.46     15.40 o 
  -2   1   4      136.62      145.40      2.97 o 
  -1   1   4     1169.17     1190.33      6.83 o 
   0   1   4     1432.06     1388.51      8.82 o 
   1   1   4      329.04      304.55      4.27 o 
   2   1   4      114.46      122.07      2.97 o 
   3   1   4       21.53       22.02      1.43 o 
   4   1   4        4.73        6.49      0.91 o 
   5   1   4      273.24      272.21      6.17 o 
   6   1   4      246.64      253.69      3.65 o 
   7   1   4      133.84      132.19      2.80 o 
   8   1   4        5.66        5.68      1.17 o 
   9   1   4       19.67       23.31      1.13 o 
 -12   2   4        2.37        1.43      0.38 o 
 -11   2   4       62.69       63.16      1.62 o 
 -10   2   4        7.93        7.24      1.06 o 
  -9   2   4       17.99       18.74      1.32 o 
  -8   2   4       26.77       25.52      1.24 o 
  -7   2   4       72.78       78.68      3.46 o 
  -6   2   4       77.83       99.09      3.68 o 
  -5   2   4      800.25      849.75      9.85 o 
  -4   2   4       12.39       16.28      1.45 o 
  -3   2   4      758.13      803.50      7.93 o 
  -2   2   4      339.76      298.60      4.44 o 
  -1   2   4       67.47       62.77      1.24 o 
   0   2   4      388.89      421.86      5.32 o 
   1   2   4      456.02      519.49      6.08 o 
   2   2   4     1668.93     1654.98     11.58 o 
   3   2   4       59.17       66.91      2.56 o 
   4   2   4        0.88        5.64      3.72 o 
   5   2   4      391.09      382.01      4.60 o 
   6   2   4       13.97       13.97      0.87 o 
   7   2   4       61.68       64.41      1.61 o 
   8   2   4        3.63        2.52      0.59 o 
   9   2   4        0.04       -0.07      0.26 o 
 -12   3   4        5.51        3.74      0.53 o 
 -11   3   4       15.37       16.58      1.45 o 
 -10   3   4       69.97       78.30      3.23 o 
  -9   3   4      213.85      207.72      5.54 o 
  -8   3   4       38.92       34.63      1.41 o 
  -7   3   4       57.35       58.86      3.18 o 
  -6   3   4       18.34       21.36      1.97 o 
  -5   3   4       62.44       80.03      3.25 o 
  -4   3   4      705.17      771.56      8.94 o 
  -3   3   4      378.58      387.82      5.80 o 
  -2   3   4       21.50       31.66      1.56 o 
  -1   3   4      414.97      359.10      2.80 o 
   0   3   4     1333.81     1417.89     10.56 o 
   1   3   4      156.20      132.46      3.31 o 
   2   3   4     1017.88      998.96      9.52 o 
   3   3   4      267.81      300.80      4.36 o 
   4   3   4        0.36        0.84      0.57 o 
   5   3   4      249.31      253.02      3.93 o 
   6   3   4       33.72       32.13      1.23 o 
   7   3   4       24.52       26.65      1.17 o 
   8   3   4       22.47       22.21      1.05 o 
 -12   4   4        1.05        0.66      0.34 o 
 -11   4   4        7.41        8.35      0.95 o 
 -10   4   4        3.44        3.53      1.06 o 
  -9   4   4       14.66       14.86      1.16 o 
  -8   4   4       21.76       20.31      1.43 o 
  -7   4   4       78.88       72.99      2.46 o 
  -6   4   4       10.84        8.40      1.38 o 
  -5   4   4        1.08        4.56      1.08 o 
  -4   4   4       35.06       35.40      2.11 o 
  -3   4   4     2179.27     2140.72     14.08 o 
  -2   4   4       64.88       55.55      1.51 o 
  -1   4   4       18.83       14.86      0.88 o 
   0   4   4       67.73       70.44      2.56 o 
   1   4   4      144.30      146.14      2.88 o 
   2   4   4      173.73      168.61      3.23 o 
   3   4   4       93.43       90.57      4.19 o 
   4   4   4      239.18      255.47      3.47 o 
   5   4   4       24.34       26.35      1.14 o 
   6   4   4       26.14       27.29      1.23 o 
   7   4   4       16.22       15.01      0.96 o 
   8   4   4        0.35        0.57      0.33 o 
 -11   5   4        0.00        0.32      0.45 o 
 -10   5   4        0.23        0.00      0.67 o 
  -9   5   4       26.39       32.50      2.46 o 
  -8   5   4      167.32      173.77      3.00 o 
  -7   5   4      403.75      398.22      4.37 o 
  -6   5   4       80.78       93.89      3.93 o 
  -5   5   4        4.08        5.06      1.14 o 
  -4   5   4       73.07       82.16      3.17 o 
  -3   5   4      208.71      205.14      3.28 o 
  -2   5   4      528.01      558.82      9.10 o 
  -1   5   4       11.00        6.82      0.56 o 
   0   5   4      872.07      851.00      7.07 o 
   1   5   4      708.19      697.07     10.81 o 
   2   5   4      276.08      260.87      3.40 o 
   3   5   4       19.23       20.43      1.04 o 
   4   5   4      119.70      110.14      2.29 o 
   5   5   4       19.62       19.26      1.08 o 
   6   5   4       33.72       34.71      1.50 o 
   7   5   4       13.96       14.97      0.93 o 
 -11   6   4        2.11        2.88      0.41 o 
 -10   6   4        2.38        1.26      0.68 o 
  -9   6   4        2.38        4.12      1.20 o 
  -8   6   4        1.30        1.27      0.42 o 
  -7   6   4      258.17      275.20      5.83 o 
  -6   6   4      144.96      141.41      3.14 o 
  -5   6   4        1.32        3.15      0.90 o 
  -4   6   4      305.63      294.22      6.74 o 
  -3   6   4      238.81      244.78      9.95 o 
  -2   6   4       17.55       11.39      0.93 o 
  -1   6   4       97.79      102.74      2.97 o 
   0   6   4       12.98       12.60      1.54 o 
   1   6   4        1.87        1.48      0.46 o 
   2   6   4       92.04       75.41      2.21 o 
   3   6   4       31.13       33.90      1.52 o 
   4   6   4        9.14        8.14      0.65 o 
   5   6   4       20.17       21.83      1.35 o 
   6   6   4        4.99        3.47      0.56 o 
 -11   7   4        0.26        0.29      0.24 o 
 -10   7   4       20.54       23.38      1.66 o 
  -9   7   4       21.19       25.93      1.33 o 
  -8   7   4        4.27        6.11      0.69 o 
  -7   7   4       13.45       13.56      0.96 o 
  -6   7   4      241.79      223.36      4.30 o 
  -5   7   4       57.59       47.81      1.58 o 
  -4   7   4       35.79       27.76      1.05 o 
  -3   7   4      175.19      165.56      2.95 o 
  -2   7   4        7.30        5.80      0.98 o 
  -1   7   4       81.11       71.41      2.53 o 
   0   7   4      253.37      251.60      4.79 o 
   1   7   4       69.12       72.81      3.61 o 
   2   7   4        1.66        1.73      1.18 o 
   3   7   4        1.78        1.49      0.85 o 
   4   7   4       20.14       23.40      1.14 o 
   5   7   4        8.33        7.78      0.51 o 
 -10   8   4       16.46       16.37      1.16 o 
  -9   8   4       48.79       58.69      1.81 o 
  -8   8   4        9.09        9.35      0.83 o 
  -7   8   4        3.23        3.16      0.50 o 
  -6   8   4       77.12       76.30      1.75 o 
  -5   8   4      157.34      155.64      2.48 o 
  -4   8   4      401.38      392.58      3.49 o 
  -3   8   4        5.23        7.38      0.57 o 
  -2   8   4        6.28        4.18      0.82 o 
  -1   8   4        0.98        1.30      0.64 o 
   0   8   4        3.48        3.18      0.82 o 
   1   8   4       10.88        9.24      1.08 o 
   2   8   4       21.38       23.59      1.39 o 
   3   8   4       70.97       74.55      2.03 o 
   4   8   4        0.24        0.36      0.47 o 
 -10   9   4        1.45        1.01      0.84 o 
  -9   9   4        2.81        4.94      0.85 o 
  -8   9   4       63.73       68.16      1.56 o 
  -7   9   4       79.72       84.75      1.90 o 
  -6   9   4        1.41        1.13      0.53 o 
  -5   9   4       10.13       12.11      0.73 o 
  -4   9   4       11.77       14.53      0.82 o 
  -3   9   4       22.14       20.41      0.92 o 
  -2   9   4       55.24       55.66      1.66 o 
  -1   9   4       49.95       46.93      1.99 o 
   0   9   4       13.00       11.77      1.02 o 
   1   9   4       93.17       96.77      2.46 o 
   2   9   4      104.75      106.20      4.20 o 
   3   9   4       80.47       77.32      1.91 o 
  -9  10   4        0.34       -0.27      0.27 o 
  -8  10   4        0.04        0.20      0.54 o 
  -7  10   4       10.96       10.54      0.64 o 
  -6  10   4       18.91       20.00      0.89 o 
  -5  10   4       22.98       23.02      0.97 o 
  -4  10   4        1.38        1.95      0.40 o 
  -3  10   4       36.11       36.00      1.20 o 
  -2  10   4        3.99        3.76      0.68 o 
  -1  10   4       12.42       11.92      0.91 o 
   0  10   4        0.70        0.45      0.41 o 
   1  10   4        3.07        2.35      0.39 o 
  -7  11   4       33.79       32.02      1.30 o 
  -6  11   4       28.96       27.82      1.41 o 
  -5  11   4       83.77       90.32      2.58 o 
  -4  11   4        0.42        1.00      0.60 o 
  -3  11   4        1.81        2.20      0.62 o 
  -2  11   4       61.40       64.52      2.17 o 
  -1  11   4       19.06       16.89      1.00 o 
  -1 -13   5       78.40       74.53      1.28 o 
   0 -13   5       17.89       17.81      0.77 o 
   1 -13   5        9.38       11.14      0.67 o 
   2 -13   5        5.45        3.36      0.45 o 
   3 -13   5        1.92        0.86      0.34 o 
   4 -13   5        0.17       -0.24      0.34 o 
   5 -13   5        4.92        4.86      0.47 o 
   6 -13   5        2.89        2.22      0.40 o 
  -3 -12   5       12.22       11.35      0.87 o 
  -2 -12   5        4.49        4.67      0.81 o 
  -1 -12   5        1.32        0.60      0.39 o 
   0 -12   5       41.16       45.76      1.55 o 
   1 -12   5      106.31      113.79      3.70 o 
   2 -12   5       46.12       48.82      1.15 o 
   3 -12   5       41.08       41.29      1.07 o 
   4 -12   5        6.22        3.05      0.44 o 
   5 -12   5        1.06        0.47      0.38 o 
   6 -12   5        1.30        1.13      0.61 o 
   7 -12   5        6.85        4.31      0.36 o 
   8 -12   5       11.47       11.14      0.79 o 
  -4 -11   5        3.39        2.02      0.47 o 
  -3 -11   5       57.42       55.98      2.02 o 
  -2 -11   5       59.66       56.38      1.92 o 
  -1 -11   5       17.34       13.77      1.42 o 
   0 -11   5       46.00       48.82      1.88 o 
   1 -11   5      136.92      146.90      3.22 o 
   2 -11   5       31.10       30.21      1.85 o 
   3 -11   5       61.93       63.84      1.70 o 
   4 -11   5       21.17       22.36      1.88 o 
   5 -11   5        0.04        0.56      0.78 o 
   6 -11   5       21.11       20.72      1.51 o 
   7 -11   5        1.16        0.45      0.41 o 
   8 -11   5        0.07        0.18      0.40 o 
   9 -11   5       12.83        9.68      0.67 o 
  -5 -10   5       20.00       25.49      1.11 o 
  -4 -10   5        0.55        1.39      0.52 o 
  -3 -10   5       55.06       51.57      1.66 o 
  -2 -10   5       27.09       19.67      1.12 o 
  -1 -10   5       34.29       32.62      1.39 o 
   0 -10   5        9.71       10.50      0.84 o 
   1 -10   5      218.60      212.01      5.76 o 
   2 -10   5       55.47       57.72      2.08 o 
   3 -10   5      128.14      127.37      2.42 o 
   4 -10   5      133.79      114.20      2.27 o 
   5 -10   5        5.56        6.68      1.17 o 
   6 -10   5        0.58        0.40      0.46 o 
   7 -10   5       25.65       24.31      1.20 o 
   8 -10   5        9.26        9.11      0.56 o 
   9 -10   5        1.34        2.43      0.41 o 
  -7  -9   5       10.83        8.18      0.84 o 
  -6  -9   5        5.26        5.71      0.64 o 
  -5  -9   5       10.14        8.73      0.80 o 
  -4  -9   5        4.05        2.14      0.73 o 
  -3  -9   5      148.97      146.40      3.64 o 
  -2  -9   5       46.41       47.41      1.31 o 
  -1  -9   5        0.38        0.69      0.36 o 
   0  -9   5       29.52       31.64      1.03 o 
   1  -9   5       60.93       62.48      1.52 o 
   2  -9   5       34.22       33.53      1.30 o 
   3  -9   5      166.29      168.55      3.17 o 
   4  -9   5       75.04       71.53      1.80 o 
   5  -9   5       31.85       31.42      1.70 o 
   6  -9   5      229.58      223.23      3.89 o 
   7  -9   5       64.35       66.42      1.68 o 
   8  -9   5       93.57      101.18      4.50 o 
   9  -9   5       24.00       21.14      0.99 o 
  10  -9   5        0.64        0.41      0.32 o 
  -7  -8   5       18.62       17.62      0.75 o 
  -6  -8   5       31.27       25.26      1.07 o 
  -5  -8   5       90.91       94.35      1.71 o 
  -4  -8   5       24.08       25.01      1.09 o 
  -3  -8   5      303.24      321.93      3.25 o 
  -2  -8   5      203.10      206.10      2.56 o 
  -1  -8   5      403.68      404.98      8.00 o 
   0  -8   5      168.53      167.88      4.89 o 
   1  -8   5      158.52      154.75      4.35 o 
   2  -8   5      299.38      283.86      5.41 o 
   3  -8   5      341.61      340.12      6.68 o 
   4  -8   5      256.66      242.42      6.09 o 
   5  -8   5      220.31      216.73      3.89 o 
   6  -8   5       46.59       44.90      1.86 o 
   7  -8   5        0.77        0.12      0.61 o 
   8  -8   5        3.57        1.80      0.71 o 
   9  -8   5        0.09       -0.07      0.36 o 
  10  -8   5       13.54       12.28      1.00 o 
  -8  -7   5       41.12       36.80      1.20 o 
  -7  -7   5       53.54       47.83      1.82 o 
  -6  -7   5        0.31        0.15      0.42 o 
  -5  -7   5      101.07      102.62      1.85 o 
  -4  -7   5       15.77       19.18      0.75 o 
  -3  -7   5        6.88        8.10      1.49 o 
  -2  -7   5      235.47      248.07      6.18 o 
  -1  -7   5       46.98       60.13      2.90 o 
   0  -7   5        9.32        4.60      0.89 o 
   1  -7   5        1.54        5.16      0.86 o 
   2  -7   5        1.74        1.11      0.38 o 
   3  -7   5      226.56      243.27      5.60 o 
   4  -7   5        1.89        3.98      0.97 o 
   5  -7   5      124.15      113.28      4.35 o 
   6  -7   5       34.98       31.04      2.09 o 
   7  -7   5        0.03        0.46      0.62 o 
   8  -7   5       19.93       18.95      1.32 o 
   9  -7   5        0.62       -0.08      0.52 o 
  10  -7   5        2.83        3.67      0.48 o 
  -9  -6   5        1.60        1.22      0.36 o 
  -8  -6   5        8.91        8.90      0.68 o 
  -7  -6   5        2.81        3.97      0.52 o 
  -6  -6   5       38.16       39.88      1.57 o 
  -5  -6   5      163.76      168.62      2.60 o 
  -4  -6   5       95.44       88.12      2.66 o 
  -3  -6   5      271.10      289.19      4.42 o 
  -2  -6   5       10.99       14.44      1.49 o 
  -1  -6   5       91.72      118.34      3.68 o 
   0  -6   5      161.17      196.73      7.38 o 
   1  -6   5      819.54      843.18     16.35 o 
   2  -6   5     1271.25     1175.54     21.46 o 
   3  -6   5      498.50      504.91      7.80 o 
   4  -6   5      729.95      662.35      9.60 o 
   5  -6   5      283.45      266.78      6.44 o 
   6  -6   5       18.82       20.98      1.74 o 
   7  -6   5        3.18        4.02      1.01 o 
   8  -6   5        4.34        3.15      0.75 o 
   9  -6   5        0.03        0.27      0.52 o 
  10  -6   5        5.16        5.23      0.55 o 
  -9  -5   5       66.39       68.15      1.94 o 
  -8  -5   5        3.79        2.97      0.50 o 
  -7  -5   5        0.18        1.27      0.64 o 
  -6  -5   5      185.71      189.63      3.30 o 
  -5  -5   5      268.08      262.67      4.62 o 
  -4  -5   5       82.47       90.86      2.54 o 
  -3  -5   5      139.59      133.98      3.92 o 
  -2  -5   5       23.90       21.81      0.83 o 
  -1  -5   5      171.96      171.02      2.73 o 
   0  -5   5     1117.26     1272.20      7.20 o 
   1  -5   5      226.22      208.74      7.71 o 
   2  -5   5      348.00      356.31      3.80 o 
   3  -5   5      249.68      258.55      5.35 o 
   4  -5   5      146.77      159.23      3.07 o 
   5  -5   5       27.93       28.01      4.88 o 
   6  -5   5      129.56      122.68      3.16 o 
   7  -5   5      572.42      544.97      8.69 o 
   8  -5   5       48.71       42.50      3.23 o 
   9  -5   5       42.39       40.43      1.82 o 
  10  -5   5        0.26       -0.25      0.31 o 
 -10  -4   5        0.05        0.26      0.32 o 
  -9  -4   5       15.27       13.93      1.07 o 
  -8  -4   5        1.30        0.45      0.70 o 
  -7  -4   5      159.70      159.27      5.79 o 
  -6  -4   5      128.75      135.10      5.16 o 
  -5  -4   5      483.83      472.80     13.07 o 
  -4  -4   5      315.08      318.38      4.37 o 
  -3  -4   5       13.65       16.29      0.73 o 
  -2  -4   5     1672.36     1718.06      9.97 o 
  -1  -4   5       48.71       60.50      1.98 o 
   0  -4   5      235.61      249.57      2.00 o 
   1  -4   5       36.87       32.24      0.82 o 
   2  -4   5      206.89      155.54      2.11 o 
   3  -4   5        2.65        2.12      0.31 o 
   4  -4   5      428.42      352.94      6.30 o 
   5  -4   5      316.00      288.15      4.43 o 
   6  -4   5       14.51       15.24      1.16 o 
   7  -4   5       17.34       16.05      1.22 o 
   8  -4   5       24.67       24.12      1.18 o 
   9  -4   5        4.60        4.48      0.80 o 
  10  -4   5        4.57        6.19      0.92 o 
 -10  -3   5        2.20        2.52      0.50 o 
  -9  -3   5       12.73       13.56      0.88 o 
  -8  -3   5        1.87        3.25      1.20 o 
  -7  -3   5       25.42       22.87      1.30 o 
  -6  -3   5      159.97      182.11      5.77 o 
  -5  -3   5       71.27       66.19      2.01 o 
  -4  -3   5      884.17      913.62      6.29 o 
  -3  -3   5      249.03      278.15      2.68 o 
  -2  -3   5      829.78      817.56      4.52 o 
  -1  -3   5      890.97      911.21      5.81 o 
   0  -3   5       34.95       36.66      0.79 o 
   1  -3   5       41.44       35.53      4.56 o 
   2  -3   5     1614.07     1628.35     10.46 o 
   3  -3   5      532.65      532.71      4.90 o 
   4  -3   5      300.03      295.22      3.25 o 
   5  -3   5      986.13      995.31     14.76 o 
   6  -3   5        1.20        2.33      0.59 o 
   7  -3   5       43.95       40.96      1.92 o 
   8  -3   5        3.66        3.71      0.80 o 
   9  -3   5        4.32        4.36      0.67 o 
  10  -3   5        0.46        0.55      0.48 o 
 -11  -2   5        9.72        8.88      0.89 o 
 -10  -2   5       16.44       15.44      0.81 o 
  -9  -2   5        6.77        5.27      0.81 o 
  -8  -2   5        6.62        7.88      0.75 o 
  -7  -2   5      259.09      278.84      3.97 o 
  -6  -2   5        2.22        1.32      0.98 o 
  -5  -2   5        9.95       16.56      0.95 o 
  -4  -2   5     2019.86     2007.62      9.48 o 
  -3  -2   5      348.39      325.08      2.72 o 
  -2  -2   5       46.34       50.42      0.89 o 
  -1  -2   5        0.60        0.38      0.16 o 
   0  -2   5       37.80       35.32      0.92 o 
   1  -2   5      737.43      784.47      4.55 o 
   2  -2   5     2699.34     2888.92     15.18 o 
   3  -2   5      766.24      703.77      5.54 o 
   4  -2   5      201.53      207.58      3.29 o 
   5  -2   5      354.09      331.61      4.59 o 
   6  -2   5       60.40       54.08      2.08 o 
   7  -2   5      210.01      202.79      4.12 o 
   8  -2   5       28.57       28.57      1.29 o 
   9  -2   5       17.39       15.94      1.07 o 
  10  -2   5        2.31        1.02      0.34 o 
 -11  -1   5       10.05       10.84      0.71 o 
 -10  -1   5       59.49       58.75      2.62 o 
  -9  -1   5       27.90       26.18      1.41 o 
  -8  -1   5       35.75       34.23      1.23 o 
  -7  -1   5       59.09       54.66      3.25 o 
  -6  -1   5      147.10      141.17      3.86 o 
  -5  -1   5       11.94        6.19      0.68 o 
  -4  -1   5       15.51       15.95      0.91 o 
  -3  -1   5       82.76       93.10      3.09 o 
  -2  -1   5        8.61        9.75      0.74 o 
  -1  -1   5     1257.74     1246.06      5.47 o 
   0  -1   5       81.05       82.59      1.41 o 
   1  -1   5       32.47       28.04      1.16 o 
   2  -1   5     1076.39     1214.73      9.41 o 
   3  -1   5      138.71      177.98      2.77 o 
   4  -1   5       12.51        7.96      0.69 o 
   5  -1   5       41.36       44.48      2.48 o 
   6  -1   5      270.93      261.97      6.28 o 
   7  -1   5      141.88      139.17      2.69 o 
   8  -1   5       72.91       73.75      1.97 o 
   9  -1   5        6.50        7.07      0.68 o 
  10  -1   5        0.01        0.26      0.31 o 
 -11   0   5        1.69        1.82      0.63 o 
 -10   0   5       70.16       64.25      1.95 o 
  -9   0   5        1.76        1.86      0.66 o 
  -8   0   5        0.26        5.87      3.41 o 
  -7   0   5       24.43       23.30      2.12 o 
  -6   0   5       85.63      100.44     13.20 o 
  -5   0   5     1303.32     1327.43     10.01 o 
  -4   0   5     3650.92     3812.60     18.09 o 
  -3   0   5      197.12      200.00      3.87 o 
  -2   0   5     1115.63     1166.25      8.61 o 
  -1   0   5      239.43      214.78      3.59 o 
   0   0   5     1152.90     1182.52     17.40 o 
   1   0   5      294.53      310.74      2.74 o 
   2   0   5        2.56        7.02      0.85 o 
   3   0   5      142.18      128.26      2.34 o 
   4   0   5       15.95       16.92      1.43 o 
   5   0   5      861.68      826.49     10.59 o 
   6   0   5       90.55       92.01      2.63 o 
   7   0   5        1.08       -0.35      0.58 o 
   8   0   5        9.46       10.04      1.39 o 
   9   0   5       10.80       10.52      1.14 o 
 -11   1   5        3.22        2.46      0.40 o 
 -10   1   5        9.60       10.87      0.95 o 
  -9   1   5       15.48       16.00      1.25 o 
  -8   1   5       13.27       16.60      1.86 o 
  -7   1   5        3.12        1.69      0.75 o 
  -6   1   5      250.07      260.73      5.72 o 
  -5   1   5      703.03      744.18      9.05 o 
  -4   1   5      349.12      315.20      5.51 o 
  -3   1   5       68.69       64.08      2.34 o 
  -2   1   5      624.68      657.26      6.71 o 
  -1   1   5     1107.36     1185.39      9.16 o 
   0   1   5     1647.51     1808.54      6.81 o 
   1   1   5      391.93      425.43      5.70 o 
   2   1   5       25.66       32.34      1.73 o 
   3   1   5      469.39      497.86      7.20 o 
   4   1   5        2.39        1.88      0.63 o 
   5   1   5     1367.25     1324.44     14.22 o 
   6   1   5        6.50        5.75      0.90 o 
   7   1   5       13.24       13.83      0.94 o 
   8   1   5       86.63       97.98      3.65 o 
   9   1   5       24.25       25.96      1.78 o 
 -11   2   5        4.96        3.86      0.52 o 
 -10   2   5        5.19        6.31      1.06 o 
  -9   2   5        0.56        1.90      0.62 o 
  -8   2   5       52.05       51.42      1.70 o 
  -7   2   5        0.03       -0.20      0.77 o 
  -6   2   5      125.19      123.41      4.18 o 
  -5   2   5      291.07      293.56      5.95 o 
  -4   2   5      433.90      539.52      7.42 o 
  -3   2   5      970.34      933.16      8.98 o 
  -2   2   5      451.79      426.01     15.79 o 
  -1   2   5       27.19       30.85      1.00 o 
   0   2   5     1004.17     1100.41      7.47 o 
   1   2   5      279.79      293.76      5.07 o 
   2   2   5        0.04        0.68      0.51 o 
   3   2   5        6.73        5.39      0.87 o 
   4   2   5      665.92      651.81      8.54 o 
   5   2   5        1.93        3.55      0.81 o 
   6   2   5      361.66      378.32      4.79 o 
   7   2   5       18.13       18.57      1.83 o 
   8   2   5        0.58        0.65      0.39 o 
 -11   3   5        3.29        4.51      0.58 o 
 -10   3   5       26.49       28.97      2.05 o 
  -9   3   5       81.58       90.25      2.67 o 
  -8   3   5        7.20        9.54      0.83 o 
  -7   3   5       11.24       11.37      1.55 o 
  -6   3   5       59.92       71.36      3.36 o 
  -5   3   5      574.75      578.14      8.68 o 
  -4   3   5        4.44        6.10      1.06 o 
  -3   3   5       17.17       21.29      1.52 o 
  -2   3   5       55.70       41.22      1.08 o 
  -1   3   5      836.52      856.24      5.80 o 
   0   3   5      650.32      619.71      7.59 o 
   1   3   5       59.48       70.72      2.65 o 
   2   3   5       46.01       45.30      2.22 o 
   3   3   5      139.46      143.85      3.21 o 
   4   3   5       17.08       14.94      1.02 o 
   5   3   5      240.73      250.03      3.86 o 
   6   3   5        0.21       -0.36      0.36 o 
   7   3   5        0.89        0.36      0.42 o 
   8   3   5        1.65        1.76      0.32 o 
 -11   4   5       16.44       16.26      1.26 o 
 -10   4   5       23.38       25.43      1.95 o 
  -9   4   5       47.90       48.40      1.94 o 
  -8   4   5       85.86       92.94      3.99 o 
  -7   4   5        0.37        1.90      0.48 o 
  -6   4   5      192.83      187.72      5.51 o 
  -5   4   5       33.32       32.51      2.22 o 
  -4   4   5      709.39      747.50      9.43 o 
  -3   4   5      627.38      627.39      5.51 o 
  -2   4   5      621.89      620.92      5.12 o 
  -1   4   5        9.46       11.83      0.80 o 
   0   4   5      294.24      295.54      5.63 o 
   1   4   5        0.05        0.32      0.44 o 
   2   4   5        9.92       12.34      1.65 o 
   3   4   5        8.02        7.49      0.68 o 
   4   4   5       60.92       60.86      1.72 o 
   5   4   5       35.24       32.78      1.23 o 
   6   4   5        4.84        3.23      0.64 o 
   7   4   5       38.95       48.46      1.44 o 
 -11   5   5       27.31       28.90      1.56 o 
 -10   5   5        0.72        0.63      0.80 o 
  -9   5   5       66.97       71.36      2.38 o 
  -8   5   5      218.14      224.86      4.11 o 
  -7   5   5        0.64        0.34      0.45 o 
  -6   5   5       29.39       32.50      1.37 o 
  -5   5   5        8.38       12.47      1.44 o 
  -4   5   5        2.93        6.25      2.47 o 
  -3   5   5        6.08        6.96      0.87 o 
  -2   5   5      480.48      516.81     14.36 o 
  -1   5   5      155.65      145.51      3.07 o 
   0   5   5      166.09      156.76      3.71 o 
   1   5   5      107.79      108.02      2.54 o 
   2   5   5       68.46       64.98      2.09 o 
   3   5   5       43.23       46.13      1.79 o 
   4   5   5        3.87        5.47      0.70 o 
   5   5   5        0.47        1.13      0.53 o 
   6   5   5       16.23       13.51      0.86 o 
 -11   6   5       49.74       55.37      1.93 o 
 -10   6   5        0.23       -0.59      0.59 o 
  -9   6   5       16.11       14.65      1.66 o 
  -8   6   5        0.24        1.35      0.43 o 
  -7   6   5       44.49       49.34      1.62 o 
  -6   6   5       74.22       60.71      2.28 o 
  -5   6   5       87.81       74.56      2.41 o 
  -4   6   5        7.52        4.92      0.62 o 
  -3   6   5       44.52       45.62      1.54 o 
  -2   6   5      401.50      369.31      5.37 o 
  -1   6   5      161.97      151.36      3.49 o 
   0   6   5        0.85        0.60      0.57 o 
   1   6   5       96.77       95.54      3.10 o 
   2   6   5       14.77       15.73      1.35 o 
   3   6   5       27.84       28.21      1.68 o 
   4   6   5        5.10        6.37      1.17 o 
   5   6   5       10.13        9.39      1.08 o 
 -11   7   5        5.95        6.59      0.60 o 
 -10   7   5        7.00        6.24      1.51 o 
  -9   7   5       18.40       20.78      1.15 o 
  -8   7   5        0.26        0.24      0.45 o 
  -7   7   5        6.23        4.66      0.53 o 
  -6   7   5       46.72       39.13      1.85 o 
  -5   7   5      139.49      150.26      3.43 o 
  -4   7   5       92.13       92.13      2.40 o 
  -3   7   5       30.45       22.86      1.16 o 
  -2   7   5       29.69       22.24      1.49 o 
  -1   7   5       40.15       35.73      1.85 o 
   0   7   5      273.53      266.45      4.48 o 
   1   7   5      288.74      294.62      5.66 o 
   2   7   5        7.53        8.80      1.51 o 
   3   7   5        1.51        0.83      0.69 o 
   4   7   5       64.14       62.07      1.61 o 
 -10   8   5        6.77        4.95      1.40 o 
  -9   8   5       35.15       38.62      1.39 o 
  -8   8   5        5.16        7.52      0.64 o 
  -7   8   5        1.45        1.23      0.62 o 
  -6   8   5       18.68       15.33      0.82 o 
  -5   8   5      216.23      203.78      3.27 o 
  -4   8   5       13.96       11.16      0.75 o 
  -3   8   5       47.49       51.60      1.73 o 
  -2   8   5      223.43      237.27      4.54 o 
  -1   8   5      108.73      124.62      3.29 o 
   0   8   5       33.41       30.96      1.69 o 
   1   8   5      167.78      158.89      3.36 o 
   2   8   5       14.62       12.87      1.35 o 
   3   8   5       11.09       12.31      0.71 o 
  -9   9   5       42.68       38.90      2.53 o 
  -8   9   5       89.31       90.53      2.10 o 
  -7   9   5       82.32       83.79      1.70 o 
  -6   9   5       12.68        9.18      1.30 o 
  -5   9   5       36.81       30.41      1.58 o 
  -4   9   5        2.97        0.89      0.54 o 
  -3   9   5        2.26        2.05      0.68 o 
  -2   9   5        5.90        4.51      1.06 o 
  -1   9   5        0.44        0.45      0.46 o 
   0   9   5        2.02        2.42      0.60 o 
   1   9   5       69.56       72.02      1.80 o 
  -8  10   5        0.92        1.55      0.48 o 
  -7  10   5        1.87        0.65      0.56 o 
  -6  10   5      127.96      115.51      3.22 o 
  -5  10   5       85.23       77.99      4.57 o 
  -4  10   5        0.17       -0.04      0.69 o 
  -3  10   5        5.63        8.51      1.17 o 
  -2  10   5       11.96       16.62      1.44 o 
  -1  10   5        5.82        5.50      0.58 o 
   0  10   5        1.51        1.39      0.31 o 
  -5  11   5        0.02       -0.15      0.35 o 
  -4  11   5       10.38        9.91      0.79 o 
  -3  11   5       20.51       16.87      1.00 o 
  -1 -13   6       29.98       33.26      2.44 o 
   0 -13   6        3.19        3.09      0.40 o 
   1 -13   6        0.04        0.00      0.82 o 
   2 -13   6       22.10       19.37      0.85 o 
   3 -13   6        0.02        0.17      0.23 o 
   4 -13   6        0.03        0.12      0.51 o 
   5 -13   6        3.70        3.14      0.38 o 
   6 -13   6       16.99       17.79      1.78 o 
  -3 -12   6        0.65        0.40      0.25 o 
  -2 -12   6        1.20        2.81      0.46 o 
  -1 -12   6       14.29       12.92      0.88 o 
   0 -12   6       18.64       14.77      0.98 o 
   1 -12   6        5.49        6.27      0.72 o 
   2 -12   6       14.06       13.56      0.75 o 
   3 -12   6        3.47        3.25      0.41 o 
   4 -12   6      101.58       97.14      1.55 o 
   5 -12   6       52.22       52.82      1.39 o 
   6 -12   6        1.16       -0.02      0.48 o 
   7 -12   6        9.35        7.01      0.98 o 
   8 -12   6        2.94        2.46      0.40 o 
  -5 -11   6       13.53       14.12      0.86 o 
  -4 -11   6       10.41       12.07      1.03 o 
  -3 -11   6       19.89       17.52      1.43 o 
  -2 -11   6       14.48       15.20      1.49 o 
  -1 -11   6       82.01       82.14      2.40 o 
   0 -11   6       63.02       61.63      2.58 o 
   1 -11   6       80.21       88.25      2.03 o 
   2 -11   6       13.25       12.04      0.72 o 
   3 -11   6        0.08       -0.39      0.39 o 
   4 -11   6       22.71       24.12      1.06 o 
   5 -11   6      238.75      237.87      5.64 o 
   6 -11   6       37.27       36.88      1.55 o 
   7 -11   6       73.65       82.69      1.59 o 
   8 -11   6       33.05       31.76      1.34 o 
  -6 -10   6        0.60        1.04      0.39 o 
  -5 -10   6        3.75        2.62      0.52 o 
  -4 -10   6        3.10        2.24      0.62 o 
  -3 -10   6       84.43       86.53      2.14 o 
  -2 -10   6        0.51        2.10      0.46 o 
  -1 -10   6       17.80       16.15      0.81 o 
   0 -10   6        3.31        3.15      0.51 o 
   1 -10   6      215.13      214.77      2.32 o 
   2 -10   6       26.85       34.41      1.51 o 
   3 -10   6      107.97      105.19      2.81 o 
   4 -10   6       41.99       44.23      1.88 o 
   5 -10   6        6.92        6.96      0.82 o 
   6 -10   6        0.95        1.14      0.61 o 
   7 -10   6        6.25        4.76      0.56 o 
   8 -10   6        4.01        6.39      0.66 o 
   9 -10   6       32.77       29.24      0.88 o 
  -7  -9   6        5.29        5.93      0.66 o 
  -6  -9   6        1.23        1.08      0.33 o 
  -5  -9   6       17.14       15.29      1.04 o 
  -4  -9   6       10.60       10.84      0.89 o 
  -3  -9   6        0.34        0.45      0.45 o 
  -2  -9   6      321.28      332.65      3.41 o 
  -1  -9   6      348.89      336.62      3.72 o 
   0  -9   6      119.02      112.07      1.69 o 
   1  -9   6      203.72      231.42      2.95 o 
   2  -9   6      223.41      221.97      3.25 o 
   3  -9   6        0.07       -1.04      1.71 o 
   4  -9   6       11.59       12.74      0.91 o 
   5  -9   6        6.16        6.69      0.88 o 
   6  -9   6       23.83       19.73      1.96 o 
   7  -9   6        2.32        0.91      0.58 o 
   8  -9   6       38.92       44.21      1.57 o 
   9  -9   6       18.68       17.62      0.89 o 
  -8  -8   6        0.87        0.72      0.36 o 
  -7  -8   6        3.12        3.95      0.41 o 
  -6  -8   6        1.62        1.88      0.55 o 
  -5  -8   6       49.35       45.60      1.25 o 
  -4  -8   6      168.15      154.75      2.26 o 
  -3  -8   6      266.87      287.11      3.10 o 
  -2  -8   6       30.12       30.77      1.09 o 
  -1  -8   6        0.21       -0.56      1.06 o 
   0  -8   6      143.27      145.23      4.55 o 
   1  -8   6       47.68       42.88      2.39 o 
   2  -8   6       41.63       31.39      1.94 o 
   3  -8   6       40.06       33.03      2.23 o 
   4  -8   6       34.96       35.50      1.17 o 
   5  -8   6      133.49      141.29      3.27 o 
   6  -8   6       35.58       29.09      2.36 o 
   7  -8   6        0.50        0.84      0.59 o 
   8  -8   6        0.78        0.49      0.37 o 
   9  -8   6        0.04        0.65      0.78 o 
  10  -8   6        1.49        1.18      0.39 o 
  -8  -7   6        9.04        8.97      0.53 o 
  -7  -7   6       44.03       43.06      1.36 o 
  -6  -7   6       14.69       11.83      0.78 o 
  -5  -7   6       22.75       24.21      0.93 o 
  -4  -7   6       88.60       93.90      1.74 o 
  -3  -7   6       54.36       47.82      2.93 o 
  -2  -7   6      206.02      217.99      5.85 o 
  -1  -7   6      866.69      944.58     11.34 o 
   0  -7   6      238.97      217.34      5.21 o 
   1  -7   6      170.06      176.32      3.09 o 
   2  -7   6      190.13      164.83      5.07 o 
   3  -7   6        1.32        1.84      0.61 o 
   4  -7   6       74.16       65.03      3.24 o 
   5  -7   6       51.33       56.73      3.05 o 
   6  -7   6        0.33       -0.60      0.60 o 
   7  -7   6      183.49      168.64      3.52 o 
   8  -7   6      191.83      194.01      5.48 o 
   9  -7   6        7.54        7.61      0.74 o 
  10  -7   6        1.08        1.67      0.38 o 
  -9  -6   6        1.72        2.68      0.90 o 
  -8  -6   6       24.29       27.58      1.38 o 
  -7  -6   6       20.35       23.40      1.15 o 
  -6  -6   6       45.55       45.66      1.23 o 
  -5  -6   6      133.86      122.77      2.21 o 
  -4  -6   6      497.74      526.47      6.33 o 
  -3  -6   6        2.01        3.13      0.57 o 
  -2  -6   6       27.55       42.41      9.65 o 
  -1  -6   6       63.97       75.74      2.07 o 
   0  -6   6      316.71      325.16      3.94 o 
   1  -6   6      112.47      102.19      2.26 o 
   2  -6   6      573.65      547.61     12.14 o 
   3  -6   6       27.08       20.81      1.74 o 
   4  -6   6      124.95      126.75      4.38 o 
   5  -6   6      484.76      456.71      8.63 o 
   6  -6   6        3.99        2.46      0.62 o 
   7  -6   6        4.83        3.42      0.76 o 
   8  -6   6        1.66        1.59      0.65 o 
   9  -6   6        7.18        9.39      0.81 o 
  10  -6   6        2.66        3.69      0.33 o 
 -10  -5   6        0.49        0.11      0.29 o 
  -9  -5   6       21.48       22.79      1.17 o 
  -8  -5   6        6.67        5.98      1.15 o 
  -7  -5   6       35.65       34.45      1.41 o 
  -6  -5   6        5.76        5.66      0.66 o 
  -5  -5   6      268.98      269.06      4.62 o 
  -4  -5   6       26.78       29.14      1.48 o 
  -3  -5   6        1.36        0.79      0.41 o 
  -2  -5   6        3.37        1.28      0.32 o 
  -1  -5   6       51.30       42.37      1.46 o 
   0  -5   6     1670.15     1583.59      8.52 o 
   1  -5   6      297.85      266.97      3.49 o 
   2  -5   6      275.78      249.70      5.17 o 
   3  -5   6      284.15      261.55      4.17 o 
   4  -5   6       36.59       37.87      1.58 o 
   5  -5   6       11.30       11.25      0.99 o 
   6  -5   6        0.01        0.15      0.42 o 
   7  -5   6        0.81       -0.31      0.74 o 
   8  -5   6        1.75        2.74      0.66 o 
   9  -5   6       55.83       56.29      3.21 o 
  10  -5   6       14.43       14.58      1.10 o 
 -10  -4   6        0.08        0.22      0.40 o 
  -9  -4   6        3.14        3.34      0.66 o 
  -8  -4   6       53.18       55.39      2.07 o 
  -7  -4   6       16.75       16.59      1.28 o 
  -6  -4   6      197.68      206.93      4.08 o 
  -5  -4   6       52.52       57.39      2.05 o 
  -4  -4   6       32.29       31.71      1.10 o 
  -3  -4   6       70.23       59.41      1.40 o 
  -2  -4   6      263.77      277.90      2.80 o 
  -1  -4   6      107.73      111.81      2.15 o 
   0  -4   6      113.01      116.50      1.55 o 
   1  -4   6      286.76      273.58      3.09 o 
   2  -4   6        1.62        4.05      0.66 o 
   3  -4   6     1321.46     1283.82      8.92 o 
   4  -4   6      526.26      519.85      5.59 o 
   5  -4   6       14.99        8.71      0.86 o 
   6  -4   6        1.50        0.27      0.55 o 
   7  -4   6       45.50       37.93      1.47 o 
   8  -4   6        0.22        0.03      0.64 o 
   9  -4   6        4.17        3.25      0.93 o 
  10  -4   6        3.37        2.76      0.53 o 
 -10  -3   6       17.09       15.57      0.96 o 
  -9  -3   6      144.13      142.34      9.41 o 
  -8  -3   6       81.81       94.40      2.81 o 
  -7  -3   6       87.00       85.14      2.21 o 
  -6  -3   6      131.50      134.00      4.98 o 
  -5  -3   6      332.97      346.36      5.28 o 
  -4  -3   6        0.92        0.20      0.27 o 
  -3  -3   6      188.64      181.68      2.28 o 
  -2  -3   6      193.58      202.86      2.76 o 
  -1  -3   6      218.24      195.97      3.88 o 
   0  -3   6      125.56      117.64      1.56 o 
   1  -3   6      230.24      181.40      2.46 o 
   2  -3   6     1701.02     1741.33     12.12 o 
   3  -3   6      185.31      180.06      3.06 o 
   4  -3   6      315.04      330.00      3.63 o 
   5  -3   6       39.53       42.09      1.76 o 
   6  -3   6       14.02       15.32      1.19 o 
   7  -3   6       12.80       14.62      1.21 o 
   8  -3   6        1.68        2.63      0.69 o 
   9  -3   6       26.28       28.99      1.32 o 
  10  -3   6        3.53        2.67      0.43 o 
 -11  -2   6        0.07       -0.16      0.36 o 
 -10  -2   6        0.99        0.38      0.37 o 
  -9  -2   6       40.95       38.65      1.59 o 
  -8  -2   6       45.32       44.82      2.01 o 
  -7  -2   6      206.61      222.67      3.48 o 
  -6  -2   6      152.11      155.16      5.19 o 
  -5  -2   6       82.74       72.85      2.70 o 
  -4  -2   6       70.74      110.70      2.01 o 
  -3  -2   6        9.60        8.71      0.46 o 
  -2  -2   6      225.55      212.04      3.28 o 
  -1  -2   6        0.10        0.55      0.20 o 
   0  -2   6        9.78       12.22      0.63 o 
   1  -2   6     1623.60     1767.53      7.53 o 
   2  -2   6     2100.64     2251.32     12.07 o 
   3  -2   6        7.60        5.70      2.09 o 
   4  -2   6     1190.50     1141.58     34.90 o 
   5  -2   6      426.20      395.42      7.58 o 
   6  -2   6      133.13      137.61      2.70 o 
   7  -2   6       78.24       73.84      2.04 o 
   8  -2   6        0.01       -0.17      0.45 o 
   9  -2   6        4.20        3.84      0.72 o 
 -11  -1   6        0.43        0.57      0.50 o 
 -10  -1   6        1.18        1.07      0.42 o 
  -9  -1   6        2.67        3.00      0.61 o 
  -8  -1   6       23.39       24.49      1.48 o 
  -7  -1   6       79.25       78.73      2.47 o 
  -6  -1   6      277.28      304.58      3.46 o 
  -5  -1   6      106.81      123.02      3.55 o 
  -4  -1   6      493.83      535.19      6.89 o 
  -3  -1   6       39.84       34.88      1.44 o 
  -2  -1   6      113.75      122.50      1.99 o 
  -1  -1   6      444.88      512.54      3.92 o 
   0  -1   6     1080.71     1086.34      6.56 o 
   1  -1   6     2746.47     2893.36      9.47 o 
   2  -1   6      112.24      161.61      3.83 o 
   3  -1   6      221.11      189.35      4.90 o 
   4  -1   6      150.49      145.49      4.30 o 
   5  -1   6      107.46      109.51      4.03 o 
   6  -1   6       31.50       28.72      1.62 o 
   7  -1   6       13.62       12.61      0.93 o 
   8  -1   6        0.49        0.15      0.41 o 
   9  -1   6        0.29        0.56      0.43 o 
 -11   0   6        0.07       -0.25      0.25 o 
 -10   0   6        0.63        0.71      0.40 o 
  -9   0   6       11.60       10.81      1.04 o 
  -8   0   6        9.04        9.70      1.03 o 
  -7   0   6        0.35        1.99      0.76 o 
  -6   0   6       17.46       16.03      1.51 o 
  -5   0   6       59.01       61.40      2.68 o 
  -4   0   6     5096.39     5397.40     22.78 o 
  -3   0   6      365.93      415.25      5.92 o 
  -2   0   6        7.32        9.42      0.91 o 
  -1   0   6      831.62      894.50      5.40 o 
   0   0   6       31.46       31.08      4.85 o 
   1   0   6     3977.74     4327.14     11.30 o 
   2   0   6       43.82       35.87      1.91 o 
   3   0   6      824.96      786.00      9.49 o 
   4   0   6       25.14       28.59      2.01 o 
   5   0   6       52.92       54.54      2.13 o 
   6   0   6       11.83       11.68      0.88 o 
   7   0   6        2.22        2.50      0.51 o 
   8   0   6        0.73        0.02      0.61 o 
   9   0   6       53.89       55.68      1.37 o 
 -11   1   6        1.70        1.93      0.37 o 
 -10   1   6        8.53        7.38      0.80 o 
  -9   1   6        0.63        0.47      0.52 o 
  -8   1   6       63.55       60.33      1.90 o 
  -7   1   6      300.67      312.81      6.67 o 
  -6   1   6       33.47       31.14      2.15 o 
  -5   1   6      594.92      547.76      8.14 o 
  -4   1   6     1174.66     1250.26     11.45 o 
  -3   1   6      319.62      310.45      5.31 o 
  -2   1   6        0.48        1.29      0.51 o 
  -1   1   6       82.82       80.71      2.65 o 
   0   1   6      116.44      102.15      1.79 o 
   1   1   6      271.87      246.20      4.79 o 
   2   1   6     1095.25     1077.79     10.62 o 
   3   1   6      436.01      450.50      7.40 o 
   4   1   6     1802.12     1842.22     15.74 o 
   5   1   6       11.20        8.04      1.03 o 
   6   1   6        3.55        3.36      0.76 o 
   7   1   6       47.32       45.78      2.75 o 
   8   1   6        0.20        0.19      0.39 o 
 -11   2   6        0.99        1.00      0.36 o 
 -10   2   6        8.65        9.85      1.26 o 
  -9   2   6       14.10       12.83      1.15 o 
  -8   2   6        0.87       -0.19      0.53 o 
  -7   2   6        0.01       -0.54      0.54 o 
  -6   2   6      454.40      467.84      8.25 o 
  -5   2   6      536.26      575.48      8.61 o 
  -4   2   6       13.01       13.74      1.40 o 
  -3   2   6       69.54       68.27      2.61 o 
  -2   2   6      245.29      241.10      4.99 o 
  -1   2   6       12.91       13.72      1.22 o 
   0   2   6       58.66       54.02      2.32 o 
   1   2   6       36.63       39.49      2.06 o 
   2   2   6       52.61       45.44      2.31 o 
   3   2   6       31.94       31.77      2.04 o 
   4   2   6      528.66      531.67      7.13 o 
   5   2   6      286.47      295.36      5.32 o 
   6   2   6       40.06       37.08      1.47 o 
   7   2   6      100.83      107.59      2.70 o 
   8   2   6        0.05        0.02      0.69 o 
 -11   3   6       23.30       21.17      1.91 o 
 -10   3   6       53.73       51.20      1.85 o 
  -9   3   6        0.01        0.14      0.46 o 
  -8   3   6        6.97        8.08      0.84 o 
  -7   3   6       11.53       14.75      1.78 o 
  -6   3   6       35.96       37.36      2.49 o 
  -5   3   6      353.01      342.89      6.89 o 
  -4   3   6       76.69       76.36      3.10 o 
  -3   3   6      174.91      163.46      3.21 o 
  -2   3   6      239.13      240.17      5.40 o 
  -1   3   6      259.92      284.59      5.66 o 
   0   3   6       30.33       32.32      1.91 o 
   1   3   6        6.33        3.75      0.71 o 
   2   3   6        7.60        5.63      0.89 o 
   3   3   6       13.43       17.20      0.94 o 
   4   3   6        0.32       -0.29      0.38 o 
   5   3   6      186.63      204.01      3.56 o 
   6   3   6       47.11       46.96      1.93 o 
   7   3   6       35.61       34.85      1.44 o 
 -11   4   6        0.02       -0.01      0.51 o 
 -10   4   6        1.66        0.83      0.46 o 
  -9   4   6        5.27        5.72      0.69 o 
  -8   4   6       41.17       42.35      1.57 o 
  -7   4   6       35.72       37.69      2.12 o 
  -6   4   6        0.28        1.74      0.46 o 
  -5   4   6       56.14       53.50      2.84 o 
  -4   4   6      487.91      499.75     14.18 o 
  -3   4   6      672.84      627.87      9.59 o 
  -2   4   6      465.32      512.55     12.97 o 
  -1   4   6       57.07       65.39      2.88 o 
   0   4   6       20.12       16.01      1.45 o 
   1   4   6      209.39      228.46      4.08 o 
   2   4   6       30.00       33.30      1.52 o 
   3   4   6        3.81        3.74      0.66 o 
   4   4   6        3.73        2.82      0.90 o 
   5   4   6       48.12       52.75      2.10 o 
   6   4   6       81.17       85.74      2.19 o 
 -11   5   6       19.81       19.25      1.23 o 
 -10   5   6        1.80        2.88      0.86 o 
  -9   5   6        8.56        7.98      0.93 o 
  -8   5   6        0.19        1.41      0.65 o 
  -7   5   6       25.05       31.55      1.92 o 
  -6   5   6      185.05      187.99      3.88 o 
  -5   5   6      374.22      383.52      4.18 o 
  -4   5   6      293.58      286.16      3.58 o 
  -3   5   6       21.95       25.64      1.35 o 
  -2   5   6       10.72       14.24      1.10 o 
  -1   5   6       81.61       81.19      2.40 o 
   0   5   6       26.23       21.74      1.47 o 
   1   5   6      139.45      132.35      3.62 o 
   2   5   6       10.42        8.16      0.84 o 
   3   5   6        5.75        3.92      0.67 o 
   4   5   6      112.66      114.39      3.05 o 
   5   5   6       38.29       40.23      2.25 o 
   6   5   6       18.65       14.76      0.99 o 
 -11   6   6       16.19       17.86      1.02 o 
 -10   6   6        7.40        7.98      0.87 o 
  -9   6   6        1.95        1.37      0.65 o 
  -8   6   6        0.49        1.16      0.58 o 
  -7   6   6        1.88        0.32      0.41 o 
  -6   6   6       36.13       32.61      1.35 o 
  -5   6   6       10.08       11.54      1.02 o 
  -4   6   6      395.55      380.70      3.88 o 
  -3   6   6      185.01      185.81      6.59 o 
  -2   6   6      213.56      203.00      6.27 o 
  -1   6   6      321.34      296.53      7.73 o 
   0   6   6        1.02       -0.16      0.54 o 
   1   6   6       99.96       99.05      2.41 o 
   2   6   6       49.42       39.71      1.97 o 
   3   6   6        9.08        9.52      1.49 o 
   4   6   6      142.25      150.64      4.29 o 
   5   6   6       64.99       65.31      2.06 o 
 -10   7   6       11.33        8.48      1.84 o 
  -9   7   6       51.19       49.70      1.63 o 
  -8   7   6        6.47        6.24      0.67 o 
  -7   7   6       91.48       93.83      2.19 o 
  -6   7   6        7.47       10.25      0.79 o 
  -5   7   6       15.04       21.03      1.30 o 
  -4   7   6       31.92       30.66      1.55 o 
  -3   7   6       71.66       80.56      2.63 o 
  -2   7   6        0.77        1.66      0.65 o 
  -1   7   6        3.01        1.68      0.63 o 
   0   7   6      412.61      401.67      5.67 o 
   1   7   6        7.80        8.35      0.93 o 
   2   7   6       42.50       40.65      1.61 o 
   3   7   6        6.83        7.27      1.05 o 
   4   7   6       14.83       11.41      0.88 o 
  -9   8   6        2.70        2.18      0.34 o 
  -8   8   6       19.88       19.89      1.12 o 
  -7   8   6       21.56       20.76      1.27 o 
  -6   8   6        0.84        0.87      0.62 o 
  -5   8   6       10.00       11.81      1.12 o 
  -4   8   6        6.52        5.86      0.87 o 
  -3   8   6       41.15       40.32      1.43 o 
  -2   8   6       21.99       22.14      1.40 o 
  -1   8   6        8.42        9.86      0.98 o 
   0   8   6       66.22       68.52      2.12 o 
   1   8   6       14.81       15.63      0.97 o 
   2   8   6        2.94        1.98      0.63 o 
  -9   9   6        5.34        4.56      0.56 o 
  -8   9   6       22.39       18.72      1.41 o 
  -7   9   6       35.89       30.56      1.32 o 
  -6   9   6       16.49       16.22      1.04 o 
  -5   9   6       53.55       56.38      2.63 o 
  -4   9   6       24.18       29.27      1.36 o 
  -3   9   6        0.72        0.68      0.85 o 
  -2   9   6       58.05       56.88      1.80 o 
  -1   9   6        3.29        2.32      0.65 o 
   0   9   6        4.45        1.45      0.48 o 
   1   9   6        3.88        2.83      0.48 o 
  -7  10   6       25.45       23.33      1.13 o 
  -6  10   6       73.78       70.98      2.15 o 
  -5  10   6       11.74        9.99      0.98 o 
  -4  10   6        4.34        3.73      0.42 o 
  -3  10   6        0.72        1.03      0.57 o 
  -2  10   6       99.33       99.64      2.66 o 
  -1  10   6      108.12      109.24      2.84 o 
  -1 -13   7       16.75       17.93      1.61 o 
   0 -13   7        2.38        1.50      0.34 o 
   1 -13   7        1.80        2.24      0.41 o 
   2 -13   7        1.93        2.50      0.40 o 
   3 -13   7        6.07        5.46      0.55 o 
   4 -13   7       31.84       31.88      1.64 o 
   5 -13   7       39.47       43.88      3.21 o 
   6 -13   7       36.57       37.79      1.38 o 
  -3 -12   7       37.95       38.46      1.12 o 
  -2 -12   7       34.95       37.08      1.31 o 
  -1 -12   7        0.29        0.59      0.47 o 
   0 -12   7        0.07       -0.42      0.50 o 
   1 -12   7        1.51        1.27      0.41 o 
   2 -12   7        3.21        3.01      0.47 o 
   3 -12   7       91.17       88.27      1.86 o 
   4 -12   7       13.24       17.02      0.83 o 
   5 -12   7       12.73       13.09      0.90 o 
   6 -12   7        0.87       -0.01      0.39 o 
   7 -12   7        5.42        4.70      0.45 o 
  -5 -11   7        4.93        3.88      0.36 o 
  -4 -11   7       10.00       12.36      0.80 o 
  -3 -11   7       14.13       16.18      1.42 o 
  -2 -11   7       12.29       12.41      1.43 o 
  -1 -11   7        1.38        0.98      0.56 o 
   0 -11   7        0.29        2.19      1.43 o 
   1 -11   7       27.96       22.42      1.11 o 
   2 -11   7       64.50       58.48      2.09 o 
   3 -11   7       33.83       29.09      1.07 o 
   4 -11   7        4.81        5.53      0.84 o 
   5 -11   7       30.81       30.76      1.51 o 
   6 -11   7       22.87       27.03      1.04 o 
   7 -11   7      147.91      142.54      2.32 o 
   8 -11   7        6.59        4.86      0.43 o 
  -6 -10   7       10.99        8.98      0.53 o 
  -5 -10   7       24.30       27.39      1.22 o 
  -4 -10   7       46.67       55.03      1.97 o 
  -3 -10   7        3.66        2.13      0.45 o 
  -2 -10   7       13.81       13.22      0.75 o 
  -1 -10   7       73.69       85.77      1.94 o 
   0 -10   7       11.91       12.44      0.63 o 
   1 -10   7        6.94        5.16      0.44 o 
   2 -10   7       33.67       25.95      0.94 o 
   3 -10   7        5.28        4.55      0.56 o 
   4 -10   7      223.81      211.11      2.75 o 
   5 -10   7       57.71       60.02      1.75 o 
   6 -10   7       14.49       14.76      0.88 o 
   7 -10   7        7.98        6.24      0.56 o 
   8 -10   7       11.43       10.00      0.72 o 
   9 -10   7        0.19       -0.07      0.27 o 
  -7  -9   7        1.95        2.99      0.57 o 
  -6  -9   7       15.80       12.92      0.69 o 
  -5  -9   7        0.11       -0.13      0.36 o 
  -4  -9   7        2.05        1.68      0.41 o 
  -3  -9   7       12.88       11.39      0.65 o 
  -2  -9   7       64.72       65.31      1.55 o 
  -1  -9   7      178.18      175.66      2.47 o 
   0  -9   7        7.87        7.95      0.58 o 
   1  -9   7        0.06       -0.29      0.52 o 
   2  -9   7       46.76       39.89      1.10 o 
   3  -9   7      148.40      153.41      2.37 o 
   4  -9   7       13.37       14.19      0.95 o 
   5  -9   7      126.51      115.34      2.98 o 
   6  -9   7        3.75        1.71      0.54 o 
   7  -9   7        1.13        0.42      0.74 o 
   8  -9   7       17.82       23.12      1.12 o 
   9  -9   7       39.50       41.05      1.73 o 
  -8  -8   7        0.68        0.88      0.26 o 
  -7  -8   7        0.03       -0.36      0.36 o 
  -6  -8   7        0.16        0.74      0.40 o 
  -5  -8   7        9.84        9.88      0.68 o 
  -4  -8   7      274.90      279.36      3.03 o 
  -3  -8   7      227.66      226.24      2.78 o 
  -2  -8   7      118.97      127.89      2.07 o 
  -1  -8   7       52.32       48.01      2.82 o 
   0  -8   7        0.09        1.11      0.80 o 
   1  -8   7       86.61       84.92      3.41 o 
   2  -8   7       35.83       36.18      1.54 o 
   3  -8   7       58.09       61.98      1.50 o 
   4  -8   7       71.74       71.46      1.91 o 
   5  -8   7      387.41      359.60      5.18 o 
   6  -8   7      326.69      316.39      3.85 o 
   7  -8   7       63.47       59.47      2.11 o 
   8  -8   7        0.02        0.53      0.31 o 
   9  -8   7       26.47       21.40      1.84 o 
  -8  -7   7        0.09       -0.25      0.57 o 
  -7  -7   7        1.12        0.57      0.33 o 
  -6  -7   7       17.47       19.09      0.78 o 
  -5  -7   7       20.92       25.79      0.95 o 
  -4  -7   7       54.84       57.57      1.54 o 
  -3  -7   7       35.61       32.63      1.35 o 
  -2  -7   7      130.23      132.38      4.57 o 
  -1  -7   7      309.55      314.73      6.64 o 
   0  -7   7      156.99      144.06      4.36 o 
   1  -7   7       34.53       27.41      1.33 o 
   2  -7   7        0.67        1.71      0.64 o 
   3  -7   7       74.49       66.05      3.22 o 
   4  -7   7      298.20      266.93      3.11 o 
   5  -7   7       54.25       60.48      2.08 o 
   6  -7   7        0.28        0.38      0.71 o 
   7  -7   7      310.15      312.82      3.69 o 
   8  -7   7       48.56       48.53      1.74 o 
   9  -7   7        1.25        0.29      0.28 o 
  -9  -6   7       31.18       26.24      2.84 o 
  -8  -6   7       12.16       12.13      0.94 o 
  -7  -6   7       37.06       32.85      1.74 o 
  -6  -6   7       13.90       12.02      0.74 o 
  -5  -6   7      194.65      198.53      3.26 o 
  -4  -6   7      136.93      130.35      3.17 o 
  -3  -6   7      112.08      117.14      2.21 o 
  -2  -6   7      122.78      115.82      8.76 o 
  -1  -6   7        4.77        2.95      0.53 o 
   0  -6   7        1.62        0.52      0.35 o 
   1  -6   7        7.94        8.74      0.78 o 
   2  -6   7       48.44       39.08      2.29 o 
   3  -6   7       98.08       79.86      3.44 o 
   4  -6   7      348.57      320.84      7.19 o 
   5  -6   7        3.17        4.41      0.69 o 
   6  -6   7        1.98        1.26      0.45 o 
   7  -6   7       56.72       54.80      2.04 o 
   8  -6   7        3.14        1.48      0.95 o 
   9  -6   7       11.58       11.63      0.76 o 
  10  -6   7        4.89        2.49      0.44 o 
 -10  -5   7       16.70       15.23      0.88 o 
  -9  -5   7        0.17       -0.37      0.41 o 
  -8  -5   7        4.64        4.25      0.66 o 
  -7  -5   7        6.05        3.95      0.61 o 
  -6  -5   7        4.44        3.51      0.54 o 
  -5  -5   7       28.34       26.56      1.64 o 
  -4  -5   7        9.88       12.59      1.03 o 
  -3  -5   7        4.50        8.99      0.64 o 
  -2  -5   7      116.62      139.35      2.80 o 
  -1  -5   7      868.80      863.36      9.01 o 
   0  -5   7      575.71      534.37      5.28 o 
   1  -5   7      592.01      630.51      7.61 o 
   2  -5   7      409.83      396.01     10.88 o 
   3  -5   7       18.89       15.25      1.52 o 
   4  -5   7       18.47       15.76      1.07 o 
   5  -5   7       50.00       50.81      2.22 o 
   6  -5   7       43.12       46.76      2.35 o 
   7  -5   7       24.10       18.54      1.25 o 
   8  -5   7      132.56      137.30      2.90 o 
   9  -5   7       44.77       46.04      1.15 o 
  10  -5   7        6.92        3.50      0.48 o 
 -10  -4   7       19.25       17.17      1.22 o 
  -9  -4   7        0.18        0.36      0.41 o 
  -8  -4   7        0.68        0.85      0.61 o 
  -7  -4   7      118.12      111.42      3.91 o 
  -6  -4   7       31.69       28.21      1.28 o 
  -5  -4   7        7.16        7.43      2.19 o 
  -4  -4   7       31.51       29.86      1.17 o 
  -3  -4   7      776.25      725.72      7.56 o 
  -2  -4   7      881.08      956.35     10.87 o 
  -1  -4   7        1.55        3.46      0.53 o 
   0  -4   7      187.79      183.15      2.15 o 
   1  -4   7       80.93       82.63      1.83 o 
   2  -4   7      454.92      468.93      6.50 o 
   3  -4   7       15.23       13.87      0.75 o 
   4  -4   7        0.46        1.28      0.39 o 
   5  -4   7        3.35        3.37      1.19 o 
   6  -4   7      143.56      151.38      2.75 o 
   7  -4   7      227.38      215.51      4.13 o 
   8  -4   7        7.92        7.34      1.19 o 
   9  -4   7        4.04        4.00      0.82 o 
 -10  -3   7        0.09       -0.30      0.41 o 
  -9  -3   7       41.40       42.83      2.27 o 
  -8  -3   7       54.29       56.28      2.92 o 
  -7  -3   7      259.23      261.47      4.56 o 
  -6  -3   7       13.20       11.32      1.76 o 
  -5  -3   7       24.72       25.22      1.31 o 
  -4  -3   7       56.65       54.20      1.64 o 
  -3  -3   7       70.45       78.01      1.92 o 
  -2  -3   7      250.72      266.51      3.42 o 
  -1  -3   7     2584.30     2712.05      7.89 o 
   0  -3   7     1505.91     1456.53     10.38 o 
   1  -3   7      123.53      185.29      3.33 o 
   2  -3   7      728.30      711.63      9.06 o 
   3  -3   7       84.42       74.94      2.14 o 
   4  -3   7        4.67        3.64      0.47 o 
   5  -3   7       40.95       39.97      1.39 o 
   6  -3   7       60.33       53.40      2.09 o 
   7  -3   7       20.31       18.64      1.59 o 
   8  -3   7       17.68       17.80      1.16 o 
   9  -3   7       31.73       32.03      1.70 o 
 -11  -2   7        0.79        0.62      0.38 o 
 -10  -2   7        5.06        4.77      0.55 o 
  -9  -2   7        3.84        3.26      0.87 o 
  -8  -2   7       27.60       30.31      1.65 o 
  -7  -2   7      253.41      278.41      4.68 o 
  -6  -2   7      185.10      185.74      4.50 o 
  -5  -2   7      120.66      147.99      3.97 o 
  -4  -2   7       84.90       81.00      2.11 o 
  -3  -2   7      271.51      314.31      3.32 o 
  -2  -2   7       67.35       49.66      1.32 o 
  -1  -2   7     5089.34     5251.70     19.14 o 
   0  -2   7      349.32      345.84      3.57 o 
   1  -2   7       27.41       21.18      0.96 o 
   2  -2   7      569.32      622.54      5.06 o 
   3  -2   7      631.12      679.91      6.37 o 
   4  -2   7      222.99      193.32      4.91 o 
   5  -2   7      294.65      296.07      6.33 o 
   6  -2   7       56.70       56.12      1.76 o 
   7  -2   7        2.44        0.97      0.36 o 
   8  -2   7        6.31        6.75      1.05 o 
   9  -2   7       58.78       58.70      1.84 o 
 -11  -1   7        0.03        0.39      0.24 o 
 -10  -1   7        5.01        5.11      0.88 o 
  -9  -1   7       57.04       59.95      2.97 o 
  -8  -1   7        0.26        0.28      0.55 o 
  -7  -1   7       52.24       56.51      1.76 o 
  -6  -1   7      130.37      133.07      3.93 o 
  -5  -1   7      159.65      164.07      4.25 o 
  -4  -1   7        7.33       10.90      0.77 o 
  -3  -1   7       20.30       25.40      4.86 o 
  -2  -1   7        7.87        4.52      0.50 o 
  -1  -1   7      926.53     1109.82      8.69 o 
   0  -1   7     2888.65     2944.71     10.44 o 
   1  -1   7      763.41      760.69      8.79 o 
   2  -1   7      781.95      790.95      9.19 o 
   3  -1   7      160.35      154.44      3.03 o 
   4  -1   7      405.42      423.87      7.77 o 
   5  -1   7       10.53       11.27      1.05 o 
   6  -1   7        7.77        8.01      0.78 o 
   7  -1   7       97.09       97.69      2.20 o 
   8  -1   7        0.25        0.34      0.36 o 
   9  -1   7        6.59        9.77      0.87 o 
 -11   0   7       16.00       18.08      1.11 o 
 -10   0   7       16.71       19.14      2.06 o 
  -9   0   7       18.98       17.89      1.28 o 
  -8   0   7       42.05       45.60      1.67 o 
  -7   0   7       65.12       75.41      1.71 o 
  -6   0   7       42.11       42.06      2.41 o 
  -5   0   7      119.19      131.96      4.00 o 
  -4   0   7      240.36      224.21      4.96 o 
  -3   0   7      483.98      513.01      6.95 o 
  -2   0   7      388.10      360.20      3.90 o 
  -1   0   7        5.18        8.10      0.62 o 
   0   0   7       36.45       27.07      1.03 o 
   1   0   7       70.62       87.16      2.98 o 
   2   0   7       37.12       50.75      2.45 o 
   3   0   7       74.92       78.13      3.24 o 
   4   0   7       22.33       21.48      1.52 o 
   5   0   7      527.01      547.09      6.76 o 
   6   0   7      149.76      157.87      2.88 o 
   7   0   7      198.00      204.80      5.09 o 
   8   0   7        0.08        0.39      0.38 o 
 -11   1   7       21.00       16.45      2.93 o 
 -10   1   7        0.00       -0.23      0.43 o 
  -9   1   7        8.72        9.91      1.05 o 
  -8   1   7      180.40      188.65      3.37 o 
  -7   1   7      483.38      495.17      4.40 o 
  -6   1   7      323.14      310.24      6.66 o 
  -5   1   7       18.21       19.58      1.75 o 
  -4   1   7       22.84       29.26      1.95 o 
  -3   1   7       44.58       46.38      2.31 o 
  -2   1   7       14.31       20.05      1.52 o 
  -1   1   7       39.24       42.94      1.35 o 
   0   1   7      112.60       88.44      3.03 o 
   1   1   7       35.60       32.99      1.96 o 
   2   1   7      189.41      187.18      4.80 o 
   3   1   7     1158.02     1214.24     12.83 o 
   4   1   7       54.03       56.43      2.17 o 
   5   1   7      177.57      183.66      3.21 o 
   6   1   7        0.64        0.15      0.71 o 
   7   1   7        0.71        1.01      0.50 o 
   8   1   7       77.34       75.60      1.62 o 
 -11   2   7        5.61        4.14      0.47 o 
 -10   2   7        2.52        1.80      0.56 o 
  -9   2   7       17.05       19.56      1.73 o 
  -8   2   7       27.19       27.29      1.12 o 
  -7   2   7        0.01       -0.33      0.66 o 
  -6   2   7      292.35      298.70      6.75 o 
  -5   2   7      162.48      148.50      4.58 o 
  -4   2   7        6.32       11.58      1.30 o 
  -3   2   7       97.99      107.70      3.70 o 
  -2   2   7      599.92      617.82      8.62 o 
  -1   2   7       50.68       34.39      2.02 o 
   0   2   7       22.90       19.73      1.58 o 
   1   2   7      309.37      307.39      6.08 o 
   2   2   7      416.79      423.41      7.43 o 
   3   2   7      934.82      932.22     13.09 o 
   4   2   7      243.89      255.43      4.10 o 
   5   2   7       30.34       29.38      1.41 o 
   6   2   7       35.23       39.54      1.80 o 
   7   2   7        0.03        0.48      0.39 o 
 -11   3   7        0.21       -0.31      0.31 o 
 -10   3   7        1.13        0.61      0.47 o 
  -9   3   7        1.84        2.09      0.47 o 
  -8   3   7      104.49      102.94      2.40 o 
  -7   3   7      148.65      143.61      3.34 o 
  -6   3   7       70.31       75.80      2.51 o 
  -5   3   7      189.44      192.53      5.28 o 
  -4   3   7        3.25        1.70      0.80 o 
  -3   3   7      356.06      386.42      7.39 o 
  -2   3   7       28.11       33.73      2.18 o 
  -1   3   7       43.51       44.15      2.42 o 
   0   3   7      186.00      187.37      4.88 o 
   1   3   7      750.48      767.50      9.93 o 
   2   3   7      215.72      210.57      4.46 o 
   3   3   7        1.03        1.82      0.54 o 
   4   3   7      174.68      182.81      3.44 o 
   5   3   7       35.18       34.14      1.75 o 
   6   3   7       13.92       13.08      0.96 o 
   7   3   7        1.64        1.34      0.43 o 
 -11   4   7        0.33       -0.09      0.28 o 
 -10   4   7       22.46       26.39      1.23 o 
  -9   4   7       17.45       18.31      0.89 o 
  -8   4   7       20.47       20.29      1.12 o 
  -7   4   7      141.79      135.20      3.32 o 
  -6   4   7        0.70        0.33      2.21 o 
  -5   4   7       25.53       20.01      1.32 o 
  -4   4   7       12.61       10.76      1.85 o 
  -3   4   7       50.22       45.19      2.71 o 
  -2   4   7        0.01        0.31      0.53 o 
  -1   4   7      647.84      649.34      9.50 o 
   0   4   7       92.99       99.98      2.79 o 
   1   4   7       24.53       21.01      1.52 o 
   2   4   7        0.16       -0.08      0.62 o 
   3   4   7      172.78      180.60      3.42 o 
   4   4   7        9.96        7.75      0.96 o 
   5   4   7        0.49        0.20      0.63 o 
   6   4   7        4.46        4.28      0.70 o 
 -11   5   7        0.12       -0.29      0.37 o 
 -10   5   7        0.11        0.02      0.54 o 
  -9   5   7       38.14       36.55      1.10 o 
  -8   5   7        6.04        4.63      0.64 o 
  -7   5   7        4.35        7.83      0.99 o 
  -6   5   7       79.67       83.84      2.65 o 
  -5   5   7      239.22      228.36      5.79 o 
  -4   5   7       76.08       75.91      2.52 o 
  -3   5   7        0.61        2.26      0.95 o 
  -2   5   7      107.39      112.78      4.58 o 
  -1   5   7      140.85      133.65      5.11 o 
   0   5   7       83.06       73.98      2.68 o 
   1   5   7       51.87       52.46      2.32 o 
   2   5   7      225.68      224.26      6.60 o 
   3   5   7      140.35      143.95      5.07 o 
   4   5   7       66.14       68.56      3.10 o 
   5   5   7       15.51       19.26      1.34 o 
 -10   6   7        2.03        2.44      0.60 o 
  -9   6   7       22.18       24.53      0.85 o 
  -8   6   7       56.42       59.12      2.05 o 
  -7   6   7        0.98        0.07      0.54 o 
  -6   6   7        5.97        6.44      0.85 o 
  -5   6   7       16.83       13.97      1.68 o 
  -4   6   7       97.32       84.46      3.76 o 
  -3   6   7        2.39        3.64      1.14 o 
  -2   6   7      501.01      492.19      9.93 o 
  -1   6   7      115.17      115.33      4.91 o 
   0   6   7       24.93       25.59      2.39 o 
   1   6   7       70.13       72.67      2.60 o 
   2   6   7        0.06        0.01      0.83 o 
   3   6   7       65.76       70.72      3.09 o 
   4   6   7       39.40       37.95      1.82 o 
 -10   7   7       34.06       29.17      1.17 o 
  -9   7   7       43.33       40.72      1.06 o 
  -8   7   7        3.56        5.33      0.56 o 
  -7   7   7       62.96       62.39      1.71 o 
  -6   7   7       33.23       33.38      1.61 o 
  -5   7   7       44.02       48.35      2.81 o 
  -4   7   7        7.62        6.86      1.33 o 
  -3   7   7        3.73        1.73      0.89 o 
  -2   7   7      138.21      129.42      5.03 o 
  -1   7   7        6.73        8.31      1.54 o 
   0   7   7       25.82       21.72      2.10 o 
   1   7   7        3.64        2.19      0.88 o 
   2   7   7       20.48       22.88      1.04 o 
   3   7   7       36.70       38.21      1.70 o 
  -9   8   7       17.54       20.35      0.79 o 
  -8   8   7       11.58       14.45      0.87 o 
  -7   8   7       32.20       35.41      1.45 o 
  -6   8   7        0.23       -0.23      0.49 o 
  -5   8   7       27.60       24.37      1.35 o 
  -4   8   7      160.92      142.30      3.06 o 
  -3   8   7      104.09       94.67      3.69 o 
  -2   8   7        0.85        1.66      0.90 o 
  -1   8   7        1.51        1.28      0.76 o 
   0   8   7       10.04        7.52      1.13 o 
   1   8   7        0.04        0.05      0.41 o 
  -8   9   7        1.98        1.34      0.40 o 
  -7   9   7      138.37      130.10      3.20 o 
  -6   9   7       32.45       32.68      1.21 o 
  -5   9   7       75.30       81.78      3.70 o 
  -4   9   7      102.67       96.79      1.98 o 
  -3   9   7       20.28       24.41      1.65 o 
  -2   9   7        8.41        9.38      1.07 o 
  -1   9   7       13.24       11.65      1.04 o 
   0   9   7        6.44        7.76      0.47 o 
  -1 -13   8        1.68        1.38      0.31 o 
   0 -13   8       17.10       18.25      0.84 o 
   1 -13   8       96.52       92.01      1.89 o 
   2 -13   8       37.16       44.95      1.30 o 
   3 -13   8        0.23        1.05      0.41 o 
   4 -13   8        1.51        2.76      0.64 o 
   5 -13   8        1.48        2.50      0.36 o 
  -3 -12   8        1.33        1.22      0.35 o 
  -2 -12   8        0.43       -0.26      0.40 o 
  -1 -12   8        0.08       -0.74      0.74 o 
   0 -12   8       13.88       14.75      1.03 o 
   1 -12   8        6.55        7.96      0.64 o 
   2 -12   8       16.62       19.61      0.93 o 
   3 -12   8        5.54        4.67      0.46 o 
   4 -12   8       10.15       14.27      0.93 o 
   5 -12   8      109.56      107.00      3.81 o 
   6 -12   8       12.91       12.91      0.76 o 
   7 -12   8        3.19        2.46      0.47 o 
  -5 -11   8        2.25        2.01      0.30 o 
  -4 -11   8        0.20        0.44      0.37 o 
  -3 -11   8        0.24       -0.23      0.48 o 
  -2 -11   8        0.75        0.05      0.47 o 
  -1 -11   8       88.40       82.29      2.03 o 
   0 -11   8       35.11       35.86      0.95 o 
   1 -11   8        4.65        5.58      0.66 o 
   2 -11   8      306.60      289.41      3.11 o 
   3 -11   8       73.48       77.55      1.67 o 
   4 -11   8       33.68       36.38      1.33 o 
   5 -11   8       16.95       14.12      0.82 o 
   6 -11   8        4.74        4.88      0.51 o 
   7 -11   8        4.02        3.79      0.37 o 
  -6 -10   8        9.16       10.27      0.87 o 
  -5 -10   8       87.80       85.84      2.95 o 
  -4 -10   8        5.67        7.48      0.83 o 
  -3 -10   8       17.58       18.09      0.90 o 
  -2 -10   8        1.98        1.85      0.44 o 
  -1 -10   8        0.03       -0.26      0.38 o 
   0 -10   8       27.52       27.42      0.90 o 
   1 -10   8        7.98        8.84      0.56 o 
   2 -10   8       76.35       74.42      1.52 o 
   3 -10   8      638.67      626.35      4.27 o 
   4 -10   8      256.26      255.74      3.06 o 
   5 -10   8       25.21       30.90      1.26 o 
   6 -10   8        2.28        2.86      0.48 o 
   7 -10   8       19.24       18.80      1.05 o 
   8 -10   8        0.04        0.18      0.30 o 
  -7  -9   8        0.43        0.47      0.39 o 
  -6  -9   8       53.52       48.69      4.30 o 
  -5  -9   8        2.17        1.85      0.37 o 
  -4  -9   8       55.94       60.79      1.27 o 
  -3  -9   8       13.36       12.24      0.67 o 
  -2  -9   8        1.45        0.82      0.34 o 
  -1  -9   8       43.48       37.63      1.29 o 
   0  -9   8       71.44       70.88      1.38 o 
   1  -9   8        0.38        0.49      0.32 o 
   2  -9   8        3.17        3.20      0.47 o 
   3  -9   8       12.46        7.65      0.59 o 
   4  -9   8       63.81       65.45      1.70 o 
   5  -9   8       12.11       12.14      0.89 o 
   6  -9   8       39.19       37.39      1.32 o 
   7  -9   8        0.03        0.01      0.48 o 
   8  -9   8       34.47       35.85      1.27 o 
   9  -9   8        2.04        4.35      0.54 o 
  -8  -8   8        0.77        0.51      0.22 o 
  -7  -8   8        1.02        1.16      0.55 o 
  -6  -8   8       28.51       28.97      1.06 o 
  -5  -8   8       18.75       18.87      0.79 o 
  -4  -8   8      165.02      169.16      2.38 o 
  -3  -8   8       57.12       53.06      1.53 o 
  -2  -8   8       37.44       41.57      1.07 o 
  -1  -8   8        9.02       11.39      0.66 o 
   0  -8   8        1.59        1.62      0.32 o 
   1  -8   8        0.01        0.60      0.35 o 
   2  -8   8        1.06        0.15      0.32 o 
   3  -8   8        7.93        8.04      0.56 o 
   4  -8   8      191.49      186.07      2.66 o 
   5  -8   8      631.02      626.89      5.54 o 
   6  -8   8      109.38      108.01      2.89 o 
   7  -8   8       64.78       55.99      1.91 o 
   8  -8   8       30.69       29.47      2.81 o 
   9  -8   8        1.63        1.32      0.29 o 
  -8  -7   8        6.02        5.54      0.89 o 
  -7  -7   8       35.97       35.88      1.97 o 
  -6  -7   8      114.12      101.31      2.17 o 
  -5  -7   8      256.50      259.88      3.12 o 
  -4  -7   8        0.05        0.52      0.40 o 
  -3  -7   8       10.71       12.52      0.76 o 
  -2  -7   8      122.52      128.49      4.29 o 
  -1  -7   8       73.59       79.35      3.45 o 
   0  -7   8        0.01        5.02      1.03 o 
   1  -7   8       17.32       21.36      1.28 o 
   2  -7   8      377.63      344.93      7.20 o 
   3  -7   8      327.81      311.98      7.20 o 
   4  -7   8      134.72      125.72      2.47 o 
   5  -7   8      184.65      170.38      3.66 o 
   6  -7   8        2.94        6.77      0.98 o 
   7  -7   8       30.61       33.56      1.48 o 
   8  -7   8        1.48        1.50      0.36 o 
   9  -7   8       20.15       21.26      0.85 o 
  -9  -6   8        0.29       -0.56      0.56 o 
  -8  -6   8        0.47        0.67      0.37 o 
  -7  -6   8        0.02        0.23      0.65 o 
  -6  -6   8       49.22       48.18      2.80 o 
  -5  -6   8      151.15      148.65      2.82 o 
  -4  -6   8      115.68      103.75      2.02 o 
  -3  -6   8      411.27      424.44      5.42 o 
  -2  -6   8        1.91        1.24      0.72 o 
  -1  -6   8      264.74      275.61      4.26 o 
   0  -6   8      197.11      199.77      3.60 o 
   1  -6   8        0.81        1.81      0.64 o 
   2  -6   8        0.73       -0.03      0.43 o 
   3  -6   8      773.80      723.62     10.81 o 
   4  -6   8      723.40      743.19      8.60 o 
   5  -6   8       52.41       54.76      2.06 o 
   6  -6   8      496.52      491.99      8.43 o 
   7  -6   8       48.35       44.72      1.73 o 
   8  -6   8        2.99        3.09      0.45 o 
   9  -6   8       10.51       10.92      0.60 o 
 -10  -5   8       12.19       10.39      0.71 o 
  -9  -5   8        2.42        3.08      0.37 o 
  -8  -5   8        0.18        1.14      0.46 o 
  -7  -5   8        3.16        2.20      0.84 o 
  -6  -5   8        8.02        8.28      0.95 o 
  -5  -5   8        0.96        1.05      0.47 o 
  -4  -5   8       13.97       14.89      1.06 o 
  -3  -5   8      154.56      171.46      3.30 o 
  -2  -5   8       35.83       38.27      1.59 o 
  -1  -5   8        1.05        0.89      0.41 o 
   0  -5   8        6.88        8.59      2.09 o 
   1  -5   8      302.02      309.26      6.01 o 
   2  -5   8       71.51       76.77      2.14 o 
   3  -5   8       11.46       11.24      1.46 o 
   4  -5   8      260.00      230.14      6.23 o 
   5  -5   8      121.80      115.89      4.30 o 
   6  -5   8        0.04        1.47      0.49 o 
   7  -5   8       13.13       16.94      1.13 o 
   8  -5   8        2.12        1.76      0.36 o 
   9  -5   8        0.90        1.03      0.53 o 
 -10  -4   8        2.05        1.62      0.34 o 
  -9  -4   8        0.06       -0.38      0.38 o 
  -8  -4   8        0.11       -0.26      0.63 o 
  -7  -4   8       19.89       21.01      1.93 o 
  -6  -4   8       13.60       12.15      0.85 o 
  -5  -4   8        1.70        1.55      0.71 o 
  -4  -4   8       90.55       85.16      2.29 o 
  -3  -4   8      748.11      753.33      7.20 o 
  -2  -4   8     1250.34     1291.28     11.21 o 
  -1  -4   8       18.41       30.30      1.33 o 
   0  -4   8        3.38        7.23      0.83 o 
   1  -4   8       83.43       92.28      2.09 o 
   2  -4   8       42.08       39.49      2.06 o 
   3  -4   8       97.09      100.66      2.86 o 
   4  -4   8        0.38        1.39      0.65 o 
   5  -4   8        3.98        2.19      0.61 o 
   6  -4   8        3.20        0.24      0.39 o 
   7  -4   8      162.03      149.02      3.17 o 
   8  -4   8       23.32       24.46      1.81 o 
   9  -4   8        0.09        0.59      0.42 o 
 -10  -3   8        1.38        0.43      0.25 o 
  -9  -3   8        0.13       -0.26      0.56 o 
  -8  -3   8       16.84       16.45      1.71 o 
  -7  -3   8       10.10       11.35      1.09 o 
  -6  -3   8      127.68      134.39      2.57 o 
  -5  -3   8       55.63       49.22      2.45 o 
  -4  -3   8       16.72       20.24      1.11 o 
  -3  -3   8      908.44      987.47      7.18 o 
  -2  -3   8       39.12       36.67      2.09 o 
  -1  -3   8      591.87      605.17      4.85 o 
   0  -3   8       65.13       74.88      1.80 o 
   1  -3   8      836.85      877.12      6.39 o 
   2  -3   8       45.88       38.90      1.41 o 
   3  -3   8      150.38      146.76      3.17 o 
   4  -3   8      144.77      142.51      2.61 o 
   5  -3   8      145.70      147.82      3.25 o 
   6  -3   8       22.46       28.79      3.45 o 
   7  -3   8       16.61       17.63      1.75 o 
   8  -3   8        5.21        7.32      1.06 o 
   9  -3   8        9.96        9.04      0.74 o 
 -11  -2   8       10.11        8.16      0.73 o 
 -10  -2   8        5.96        6.25      0.77 o 
  -9  -2   8        4.07        5.16      1.03 o 
  -8  -2   8        7.21        6.57      0.86 o 
  -7  -2   8        0.03       -0.34      0.59 o 
  -6  -2   8       19.36       20.52      1.62 o 
  -5  -2   8       58.63       56.05      2.63 o 
  -4  -2   8      292.89      304.00      5.89 o 
  -3  -2   8        7.30        4.51      0.83 o 
  -2  -2   8     1550.18     1589.77      8.08 o 
  -1  -2   8       31.31       36.81      1.54 o 
   0  -2   8     1323.15     1378.67      7.73 o 
   1  -2   8       57.19       62.18      1.71 o 
   2  -2   8      370.63      390.77      6.77 o 
   3  -2   8       40.06       39.52      1.65 o 
   4  -2   8        0.15        2.39      0.63 o 
   5  -2   8      408.68      411.31      5.98 o 
   6  -2   8      305.47      308.96      4.41 o 
   7  -2   8       25.70       28.96      1.42 o 
   8  -2   8        0.13       -0.20      0.49 o 
 -11  -1   8        1.21        1.54      0.30 o 
 -10  -1   8        5.82        6.64      0.97 o 
  -9  -1   8       56.80       58.91      2.17 o 
  -8  -1   8        2.06        1.99      0.67 o 
  -7  -1   8        3.39        4.02      0.63 o 
  -6  -1   8       11.50       10.44      1.28 o 
  -5  -1   8      783.94      825.60     10.13 o 
  -4  -1   8      110.00      104.59      2.33 o 
  -3  -1   8      185.30      211.10      3.42 o 
  -2  -1   8      429.02      475.54      4.63 o 
  -1  -1   8      171.20      193.57      2.92 o 
   0  -1   8     1774.04     1948.21      9.22 o 
   1  -1   8      303.87      318.02      5.92 o 
   2  -1   8        0.27        0.98      0.66 o 
   3  -1   8      103.92      110.84      3.97 o 
   4  -1   8       48.65       52.05      2.08 o 
   5  -1   8      166.92      176.69      3.86 o 
   6  -1   8        2.54        1.90      0.58 o 
   7  -1   8       22.52       26.94      1.31 o 
   8  -1   8        0.64        1.28      0.42 o 
 -11   0   8        0.31        0.58      0.37 o 
 -10   0   8       36.36       36.27      2.09 o 
  -9   0   8       36.57       34.18      1.73 o 
  -8   0   8        0.19       -0.11      0.53 o 
  -7   0   8       37.52       40.38      1.56 o 
  -6   0   8       41.09       39.13      2.35 o 
  -5   0   8       18.70       22.03      1.65 o 
  -4   0   8      829.34      834.01      9.57 o 
  -3   0   8      236.79      229.48      3.48 o 
  -2   0   8      444.90      397.91      4.39 o 
  -1   0   8      437.45      436.73      4.46 o 
   0   0   8       39.06       46.70      1.44 o 
   1   0   8      485.53      500.12      7.65 o 
   2   0   8       28.80       26.01      1.90 o 
   3   0   8      130.34      131.96      3.99 o 
   4   0   8       26.26       26.86      1.58 o 
   5   0   8       31.04       31.16      1.65 o 
   6   0   8      197.80      201.18      3.74 o 
   7   0   8       58.71       64.14      1.94 o 
   8   0   8       30.60       35.23      1.53 o 
 -11   1   8        2.30        1.73      0.49 o 
 -10   1   8        0.06        0.01      0.50 o 
  -9   1   8       25.63       27.24      2.10 o 
  -8   1   8       38.61       40.52      1.61 o 
  -7   1   8       22.31       21.47      1.44 o 
  -6   1   8      200.53      207.87      5.55 o 
  -5   1   8       10.90        9.16      1.08 o 
  -4   1   8      510.60      500.99      8.02 o 
  -3   1   8        2.59        1.30      0.64 o 
  -2   1   8       14.17       19.42      4.13 o 
  -1   1   8       50.82       57.07      1.66 o 
   0   1   8      187.93      218.78      5.13 o 
   1   1   8       16.38       13.63      1.37 o 
   2   1   8        3.85        6.70      1.05 o 
   3   1   8        1.62        1.21      0.60 o 
   4   1   8       13.01       13.49      1.14 o 
   5   1   8       48.25       49.37      1.44 o 
   6   1   8      102.65      105.65      2.77 o 
   7   1   8       22.07       25.29      1.12 o 
 -11   2   8       17.67       20.49      1.25 o 
 -10   2   8       10.82       10.92      0.93 o 
  -9   2   8       40.43       37.41      1.47 o 
  -8   2   8       42.24       44.74      1.68 o 
  -7   2   8        6.82        7.53      1.01 o 
  -6   2   8      378.35      361.59      7.86 o 
  -5   2   8      337.91      332.94     13.48 o 
  -4   2   8       12.29       13.63      1.46 o 
  -3   2   8       67.22       68.68      3.12 o 
  -2   2   8      283.32      309.46      8.96 o 
  -1   2   8      637.21      651.31      9.18 o 
   0   2   8      155.10      160.82      4.61 o 
   1   2   8      393.90      403.99      7.37 o 
   2   2   8      443.26      445.41      5.02 o 
   3   2   8      126.68      137.95      5.94 o 
   4   2   8      437.53      448.70      5.28 o 
   5   2   8        6.40        7.25      0.92 o 
   6   2   8       21.50       19.80      1.14 o 
   7   2   8       47.00       45.30      1.66 o 
 -11   3   8        1.41        1.17      0.48 o 
 -10   3   8        2.40        1.68      0.77 o 
  -9   3   8       16.82       18.35      1.06 o 
  -8   3   8       57.94       58.73      1.55 o 
  -7   3   8      104.10       96.45      3.60 o 
  -6   3   8        0.20        0.41      0.86 o 
  -5   3   8       28.70       32.08      2.01 o 
  -4   3   8      190.96      203.68      5.68 o 
  -3   3   8      349.40      370.69      7.48 o 
  -2   3   8       10.59        8.57      1.25 o 
  -1   3   8      376.58      378.48      7.30 o 
   0   3   8      798.03      818.91     13.41 o 
   1   3   8        0.93       -0.93      0.93 o 
   2   3   8      397.96      425.19      5.28 o 
   3   3   8      118.62      124.72      2.84 o 
   4   3   8        0.25        0.11      0.58 o 
   5   3   8       25.93       25.64      1.93 o 
   6   3   8        0.00        0.19      0.48 o 
 -11   4   8       25.61       25.38      1.21 o 
 -10   4   8       24.52       26.03      1.14 o 
  -9   4   8        3.14        6.21      0.55 o 
  -8   4   8       27.27       23.85      1.01 o 
  -7   4   8       22.24       19.97      1.37 o 
  -6   4   8        3.54        2.67      0.71 o 
  -5   4   8        4.04        3.35      1.14 o 
  -4   4   8        2.23        0.86      0.65 o 
  -3   4   8      253.43      238.45      4.42 o 
  -2   4   8      106.20      101.73      2.95 o 
  -1   4   8      873.76      871.05     10.17 o 
   0   4   8      188.30      191.91      4.25 o 
   1   4   8       67.10       67.34      2.62 o 
   2   4   8       29.53       28.37      1.76 o 
   3   4   8       36.24       41.81      2.77 o 
   4   4   8       29.52       29.56      2.17 o 
   5   4   8       39.82       41.55      1.98 o 
 -10   5   8        0.48        0.75      0.50 o 
  -9   5   8       34.93       34.62      0.87 o 
  -8   5   8       18.41       14.86      0.78 o 
  -7   5   8       52.35       48.75      1.96 o 
  -6   5   8       75.43       69.02      2.36 o 
  -5   5   8        8.23        9.43      1.39 o 
  -4   5   8      167.25      158.11      3.51 o 
  -3   5   8       16.77       11.95      1.13 o 
  -2   5   8        3.68        3.00      1.08 o 
  -1   5   8      164.96      167.78      3.83 o 
   0   5   8        2.97        3.43      0.61 o 
   1   5   8      150.63      156.73      3.78 o 
   2   5   8       69.39       70.42      3.59 o 
   3   5   8        3.89        3.26      0.99 o 
   4   5   8        4.31        4.17      0.78 o 
 -10   6   8       14.42       15.94      0.93 o 
  -9   6   8       45.10       45.48      0.99 o 
  -8   6   8       50.23       47.76      1.32 o 
  -7   6   8       38.79       41.09      1.72 o 
  -6   6   8        0.02        0.81      0.45 o 
  -5   6   8       81.19       78.77      2.26 o 
  -4   6   8       42.84       45.12      2.67 o 
  -3   6   8       91.16       99.21      4.33 o 
  -2   6   8       81.69       85.83      4.10 o 
  -1   6   8       87.10       78.52      3.94 o 
   0   6   8       52.34       56.71      3.28 o 
   1   6   8      138.79      145.51      4.87 o 
   2   6   8      159.00      170.71      2.79 o 
   3   6   8       16.82       15.69      1.25 o 
  -9   7   8        0.46       -0.10      0.26 o 
  -8   7   8       26.98       26.50      0.92 o 
  -7   7   8        1.57        1.68      0.44 o 
  -6   7   8      129.37      117.43      5.02 o 
  -5   7   8        7.13        4.74      0.86 o 
  -4   7   8        4.76        4.52      1.09 o 
  -3   7   8        0.81        1.17      0.48 o 
  -2   7   8       42.09       43.91      2.81 o 
  -1   7   8       22.53       25.30      2.11 o 
   0   7   8        1.21        0.34      0.74 o 
   1   7   8        2.81        2.44      0.53 o 
   2   7   8       21.68       21.47      1.30 o 
  -8   8   8       29.67       31.13      0.96 o 
  -7   8   8       17.78       22.29      1.00 o 
  -6   8   8        0.04       -0.35      0.42 o 
  -5   8   8        5.63        4.86      0.59 o 
  -4   8   8       12.38        8.50      0.49 o 
  -3   8   8        0.59        0.35      0.41 o 
  -2   8   8       33.82       28.95      1.81 o 
  -1   8   8        3.82        4.93      0.56 o 
   0   8   8       18.35       18.82      0.81 o 
  -6   9   8        3.34        3.86      0.35 o 
  -5   9   8       37.00       32.54      1.30 o 
  -4   9   8        1.79        0.28      0.22 o 
  -3   9   8       20.50       18.53      0.73 o 
  -2   9   8       33.51       38.77      0.95 o 
  -1 -13   9       18.76       21.23      1.54 o 
   0 -13   9       40.86       40.88      1.22 o 
   1 -13   9       35.66       39.84      1.25 o 
   2 -13   9       19.67       25.27      1.14 o 
   3 -13   9       22.67       17.70      1.22 o 
   4 -13   9       20.16       20.67      1.24 o 
   5 -13   9        1.02        0.60      0.42 o 
  -3 -12   9       16.39       12.17      0.67 o 
  -2 -12   9        5.13        6.73      0.64 o 
  -1 -12   9        1.19        2.82      0.59 o 
   0 -12   9        7.42        8.25      0.83 o 
   1 -12   9       40.76       37.43      1.73 o 
   2 -12   9       14.66       13.31      0.79 o 
   3 -12   9        2.11        4.27      0.49 o 
   4 -12   9       39.20       44.96      1.48 o 
   5 -12   9        0.08        0.11      0.37 o 
   6 -12   9        0.04        0.02      0.67 o 
  -5 -11   9       21.74       20.16      1.03 o 
  -4 -11   9        0.03       -0.20      0.34 o 
  -3 -11   9        9.90        8.53      0.66 o 
  -2 -11   9        6.53        8.00      0.73 o 
  -1 -11   9        5.82        5.72      0.58 o 
   0 -11   9        0.98        1.28      0.38 o 
   1 -11   9      141.11      145.32      2.27 o 
   2 -11   9       43.36       43.81      1.12 o 
   3 -11   9        1.38        1.60      0.47 o 
   4 -11   9       33.16       30.57      1.15 o 
   5 -11   9        5.98        6.79      0.58 o 
   6 -11   9        1.49        1.83      0.35 o 
   7 -11   9        1.21        0.83      0.31 o 
  -6 -10   9        0.17        0.08      0.37 o 
  -5 -10   9       12.02       13.18      0.80 o 
  -4 -10   9        0.00       -0.30      0.40 o 
  -3 -10   9        5.64        4.50      0.54 o 
  -2 -10   9       90.19       95.55      1.81 o 
  -1 -10   9        0.44        0.34      0.33 o 
   0 -10   9       85.59       84.90      1.50 o 
   1 -10   9       28.64       25.51      0.95 o 
   2 -10   9       10.93       10.30      0.70 o 
   3 -10   9        4.70        5.36      0.58 o 
   4 -10   9       38.97       34.46      1.16 o 
   5 -10   9        1.28        2.56      0.51 o 
   6 -10   9        8.16        7.80      0.61 o 
   7 -10   9        6.72        8.01      0.67 o 
   8 -10   9        0.31       -0.38      0.38 o 
  -7  -9   9        2.09        3.12      0.52 o 
  -6  -9   9       11.00       11.96      0.53 o 
  -5  -9   9       73.75       76.79      1.74 o 
  -4  -9   9        5.36        6.73      0.56 o 
  -3  -9   9       18.03       16.13      0.81 o 
  -2  -9   9        1.94        1.35      0.36 o 
  -1  -9   9      149.07      140.38      1.95 o 
   0  -9   9      436.57      435.89      3.07 o 
   1  -9   9      113.18      113.16      1.58 o 
   2  -9   9       68.19       63.86      1.31 o 
   3  -9   9      747.04      742.97      4.76 o 
   4  -9   9      107.71      105.21      2.35 o 
   5  -9   9       74.37       71.33      1.86 o 
   6  -9   9       29.16       32.72      1.53 o 
   7  -9   9        7.56        8.57      1.05 o 
   8  -9   9        0.35       -0.04      0.48 o 
  -7  -8   9        4.03        3.78      0.40 o 
  -6  -8   9        3.19        3.27      0.60 o 
  -5  -8   9        0.46        0.26      0.31 o 
  -4  -8   9        8.03        7.48      0.58 o 
  -3  -8   9       17.95       18.38      0.96 o 
  -2  -8   9        3.22        2.97      0.36 o 
  -1  -8   9       48.45       41.98      0.83 o 
   0  -8   9       77.19       86.60      1.15 o 
   1  -8   9      171.26      179.71      1.83 o 
   2  -8   9       62.94       64.75      1.31 o 
   3  -8   9        2.09        2.71      0.72 o 
   4  -8   9        1.88        2.71      0.67 o 
   5  -8   9       10.64       10.59      0.83 o 
   6  -8   9       15.76       16.01      0.91 o 
   7  -8   9        5.36        6.54      0.54 o 
   8  -8   9       36.05       38.48      1.40 o 
  -8  -7   9        2.47        2.21      0.31 o 
  -7  -7   9        5.70        5.83      0.63 o 
  -6  -7   9       86.31       89.91      3.14 o 
  -5  -7   9       92.06       93.93      2.23 o 
  -4  -7   9        0.12       -0.21      0.39 o 
  -3  -7   9       28.27       28.39      0.84 o 
  -2  -7   9        2.62        1.84      0.28 o 
  -1  -7   9       24.86       25.53      1.48 o 
   0  -7   9        2.38        1.82      0.47 o 
   1  -7   9      462.53      401.89      7.78 o 
   2  -7   9      203.88      209.15      2.41 o 
   3  -7   9       51.21       55.16      1.30 o 
   4  -7   9      309.51      304.27      3.84 o 
   5  -7   9       19.09       14.50      0.98 o 
   6  -7   9        8.17        9.02      0.74 o 
   7  -7   9       16.73       15.76      1.07 o 
   8  -7   9        9.15        7.50      0.65 o 
  -9  -6   9        5.31        4.55      0.42 o 
  -8  -6   9        7.40        8.25      0.98 o 
  -7  -6   9        1.96        1.57      1.17 o 
  -6  -6   9       22.12       26.75      1.52 o 
  -5  -6   9       91.56       88.10      1.90 o 
  -4  -6   9       61.43       56.79      1.55 o 
  -3  -6   9       77.82       81.20      2.47 o 
  -2  -6   9      236.34      255.61      4.47 o 
  -1  -6   9      296.52      323.07      4.82 o 
   0  -6   9       17.17       16.03      1.57 o 
   1  -6   9       10.35        8.66      1.29 o 
   2  -6   9       50.28       43.34      2.77 o 
   3  -6   9       27.97       30.61      1.28 o 
   4  -6   9       85.20       84.97      2.09 o 
   5  -6   9      861.54      863.04      6.54 o 
   6  -6   9      203.54      192.53      3.86 o 
   7  -6   9       20.53       19.94      1.19 o 
   8  -6   9        0.37        0.27      0.32 o 
   9  -6   9        5.31        5.39      0.56 o 
  -9  -5   9        0.01       -0.28      0.28 o 
  -8  -5   9       25.36       25.18      1.24 o 
  -7  -5   9       23.34       25.76      1.43 o 
  -6  -5   9       64.30       64.86      2.32 o 
  -5  -5   9      105.18      103.26      2.00 o 
  -4  -5   9      113.37      113.57      2.82 o 
  -3  -5   9       33.69       37.63      1.64 o 
  -2  -5   9       41.27       45.34      1.92 o 
  -1  -5   9       59.56       65.64      2.12 o 
   0  -5   9       17.70       16.50      1.53 o 
   1  -5   9        5.07        6.91      1.04 o 
   2  -5   9      819.78      782.46     11.31 o 
   3  -5   9        1.34        0.52      0.68 o 
   4  -5   9      133.80      127.06      2.49 o 
   5  -5   9       39.61       44.09      1.94 o 
   6  -5   9        5.51        5.91      0.91 o 
   7  -5   9        0.15        0.58      0.42 o 
   8  -5   9        4.74        4.66      0.86 o 
   9  -5   9       12.55       13.17      0.81 o 
 -10  -4   9        0.10       -0.24      0.24 o 
  -9  -4   9       17.62       15.24      1.33 o 
  -8  -4   9        5.75        5.32      1.08 o 
  -7  -4   9       11.63       10.80      0.83 o 
  -6  -4   9       24.26       21.53      1.11 o 
  -5  -4   9       30.43       30.90      1.07 o 
  -4  -4   9       16.45       14.00      1.02 o 
  -3  -4   9      282.68      277.12      8.90 o 
  -2  -4   9       61.12       67.49      2.94 o 
  -1  -4   9       29.38       41.38      2.27 o 
   0  -4   9      149.93      149.87      4.24 o 
   1  -4   9       82.15       70.36      1.96 o 
   2  -4   9      227.38      214.59      5.02 o 
   3  -4   9      744.01      738.33     17.49 o 
   4  -4   9      453.91      494.56      6.10 o 
   5  -4   9       30.62       20.45      1.33 o 
   6  -4   9        0.34        0.40      1.51 o 
   7  -4   9       29.41       32.59      2.19 o 
   8  -4   9       44.84       48.35      2.18 o 
 -10  -3   9        4.94        4.02      0.38 o 
  -9  -3   9       34.77       30.62      1.97 o 
  -8  -3   9       22.51       23.42      1.44 o 
  -7  -3   9      156.87      159.42      2.89 o 
  -6  -3   9      108.73      105.05      2.35 o 
  -5  -3   9       30.21       29.92      2.06 o 
  -4  -3   9      552.18      595.73      8.79 o 
  -3  -3   9       60.94       71.20      3.01 o 
  -2  -3   9      121.24      139.51      4.05 o 
  -1  -3   9       20.13       20.58      1.01 o 
   0  -3   9       56.41       58.72      3.37 o 
   1  -3   9      374.89      365.90      4.41 o 
   2  -3   9      121.33      116.13      3.83 o 
   3  -3   9      478.64      518.21      6.19 o 
   4  -3   9      876.51      867.39      8.00 o 
   5  -3   9      441.07      398.78      7.06 o 
   6  -3   9        5.57        5.85      0.79 o 
   7  -3   9       37.79       39.82      2.34 o 
   8  -3   9       15.75       14.87      1.15 o 
 -10  -2   9        0.59        0.50      0.50 o 
  -9  -2   9        9.98        9.09      1.26 o 
  -8  -2   9        2.28        1.85      0.71 o 
  -7  -2   9       65.37       71.77      1.85 o 
  -6  -2   9        1.59        3.36      1.07 o 
  -5  -2   9      187.30      200.85      5.19 o 
  -4  -2   9       25.52       30.72      2.04 o 
  -3  -2   9      215.50      241.96      5.38 o 
  -2  -2   9       24.59       25.49      1.14 o 
  -1  -2   9        0.47        0.47      0.31 o 
   0  -2   9      134.57      152.57      2.78 o 
   1  -2   9       66.88       69.79      2.89 o 
   2  -2   9       18.12       15.57      1.51 o 
   3  -2   9       39.65       37.11      1.39 o 
   4  -2   9        5.14        6.59      1.32 o 
   5  -2   9      105.41       95.06      3.56 o 
   6  -2   9       51.81       57.72      3.00 o 
   7  -2   9        2.24        1.95      0.69 o 
   8  -2   9        8.08        8.38      0.72 o 
 -11  -1   9        0.81        0.56      0.23 o 
 -10  -1   9       10.95       10.35      1.12 o 
  -9  -1   9       40.44       41.67      1.81 o 
  -8  -1   9       13.59       14.30      1.26 o 
  -7  -1   9       53.87       48.14      1.69 o 
  -6  -1   9      867.90      901.13     17.54 o 
  -5  -1   9       36.02       37.43      2.30 o 
  -4  -1   9       13.08       10.22      1.20 o 
  -3  -1   9      158.29      162.11      3.57 o 
  -2  -1   9       80.30       75.53      2.00 o 
  -1  -1   9       91.20      105.50      2.34 o 
   0  -1   9        6.82        6.92      0.64 o 
   1  -1   9        4.80        4.63      0.92 o 
   2  -1   9        7.39        6.89      1.11 o 
   3  -1   9      254.49      248.44      5.16 o 
   4  -1   9      418.72      426.55      5.95 o 
   5  -1   9       22.80       22.33      1.49 o 
   6  -1   9        6.82        6.82      1.25 o 
   7  -1   9       12.82       13.28      0.66 o 
 -11   0   9        2.43        2.49      0.49 o 
 -10   0   9        0.49        0.56      0.61 o 
  -9   0   9      119.15      122.10      3.05 o 
  -8   0   9       69.51       78.48      2.14 o 
  -7   0   9      356.75      365.68      4.50 o 
  -6   0   9        4.11        7.97      0.93 o 
  -5   0   9       17.96       19.51      1.73 o 
  -4   0   9        1.44        2.31      0.53 o 
  -3   0   9       92.30       87.71      2.29 o 
  -2   0   9      489.82      491.84      5.19 o 
  -1   0   9       27.18       22.79      1.13 o 
   0   0   9      112.84      119.43      3.90 o 
   1   0   9       78.55       76.12      3.22 o 
   2   0   9       65.92       71.55      3.41 o 
   3   0   9       23.21       24.45      1.51 o 
   4   0   9      105.14       98.47      2.90 o 
   5   0   9       42.49       44.27      1.35 o 
   6   0   9       33.45       38.82      1.25 o 
   7   0   9       58.56       64.80      2.31 o 
 -11   1   9        2.10        1.38      0.42 o 
 -10   1   9        6.19        5.74      0.71 o 
  -9   1   9        0.05        0.34      0.59 o 
  -8   1   9        0.54       -0.15      0.55 o 
  -7   1   9       44.72       43.80      1.98 o 
  -6   1   9       46.10       43.87      1.90 o 
  -5   1   9      534.73      508.97     13.96 o 
  -4   1   9      329.53      342.96      9.58 o 
  -3   1   9       21.45       19.36      1.79 o 
  -2   1   9      297.79      308.64      4.20 o 
  -1   1   9      224.01      234.17      5.60 o 
   0   1   9        9.64        9.46      1.26 o 
   1   1   9      515.40      530.22      7.71 o 
   2   1   9     1612.77     1579.31      9.46 o 
   3   1   9       42.55       43.31      1.62 o 
   4   1   9       14.70       16.01      0.88 o 
   5   1   9      213.04      212.85      3.05 o 
   6   1   9       11.68       13.05      1.29 o 
   7   1   9        4.54        4.64      0.55 o 
 -11   2   9        0.22       -0.14      0.33 o 
 -10   2   9        7.35        6.25      0.70 o 
  -9   2   9       68.34       66.50      1.87 o 
  -8   2   9       82.26       81.96      2.18 o 
  -7   2   9       21.78       16.25      1.27 o 
  -6   2   9       87.01       86.25      2.61 o 
  -5   2   9       24.22       24.63      2.27 o 
  -4   2   9       10.98        9.45      0.79 o 
  -3   2   9      950.92      949.20     15.52 o 
  -2   2   9     1637.95     1719.53     15.72 o 
  -1   2   9      247.44      264.34      6.19 o 
   0   2   9       16.52       14.31      1.15 o 
   1   2   9      257.50      252.67      4.62 o 
   2   2   9        0.03        0.01      0.44 o 
   3   2   9       57.71       55.73      1.89 o 
   4   2   9        3.95        3.05      0.67 o 
   5   2   9        2.95        4.19      0.91 o 
   6   2   9       21.09       19.30      1.25 o 
 -11   3   9        0.11        0.05      0.29 o 
 -10   3   9       12.59       12.49      0.85 o 
  -9   3   9       17.36       15.82      0.93 o 
  -8   3   9       70.09       71.86      1.99 o 
  -7   3   9        7.56        7.00      0.89 o 
  -6   3   9       44.41       41.97      2.94 o 
  -5   3   9       15.84       13.26      1.81 o 
  -4   3   9      105.74       98.98      2.80 o 
  -3   3   9     1180.88     1173.76     14.19 o 
  -2   3   9      688.44      654.74     10.71 o 
  -1   3   9       87.02       82.95      3.80 o 
   0   3   9      131.50      125.72      3.30 o 
   1   3   9       98.34      100.77      4.37 o 
   2   3   9       19.89       20.98      1.11 o 
   3   3   9       91.72       78.26      3.68 o 
   4   3   9        7.54        6.82      1.12 o 
   5   3   9       33.87       33.14      1.77 o 
 -10   4   9       13.56       11.29      0.69 o 
  -9   4   9        0.95        0.06      0.38 o 
  -8   4   9       14.28       17.25      0.80 o 
  -7   4   9       12.00       11.28      1.04 o 
  -6   4   9       18.67       19.73      2.05 o 
  -5   4   9       13.85       13.99      1.12 o 
  -4   4   9      161.00      142.07      7.89 o 
  -3   4   9      193.36      191.70     10.06 o 
  -2   4   9        3.49        3.72      0.78 o 
  -1   4   9      578.92      555.72      7.04 o 
   0   4   9      187.68      191.61      3.37 o 
   1   4   9       21.90       20.08      1.52 o 
   2   4   9       84.20       88.56      2.37 o 
   3   4   9        9.61        8.69      1.25 o 
   4   4   9        2.18        3.04      0.45 o 
 -10   5   9        0.50        0.23      0.30 o 
  -9   5   9        0.12        0.03      0.25 o 
  -8   5   9        3.60        2.80      0.38 o 
  -7   5   9       18.12       14.58      1.07 o 
  -6   5   9       11.10       12.11      1.05 o 
  -5   5   9       67.07       69.81      2.93 o 
  -4   5   9      198.02      207.70      3.91 o 
  -3   5   9      174.96      164.14      3.69 o 
  -2   5   9       34.70       37.62      1.84 o 
  -1   5   9        0.15        0.70      1.04 o 
   0   5   9        2.14        3.08      0.65 o 
   1   5   9        5.24        6.07      0.84 o 
   2   5   9       14.51       14.08      0.88 o 
   3   5   9        3.19        4.23      0.78 o 
  -9   6   9        6.37        6.97      0.76 o 
  -8   6   9        7.26        8.82      0.60 o 
  -7   6   9       17.88       22.23      1.15 o 
  -6   6   9       22.34       25.21      1.29 o 
  -5   6   9        8.99        7.65      0.76 o 
  -4   6   9       11.91       12.51      1.14 o 
  -3   6   9        0.96        2.89      0.64 o 
  -2   6   9       74.82       72.58      3.51 o 
  -1   6   9       20.90       18.71      1.86 o 
   0   6   9       53.88       51.52      1.79 o 
   1   6   9       67.48       72.48      1.83 o 
   2   6   9       56.57       57.22      2.21 o 
  -8   7   9        3.74        2.76      0.30 o 
  -7   7   9       19.33       17.47      0.74 o 
  -6   7   9       69.91       62.64      1.43 o 
  -5   7   9       32.60       33.77      0.82 o 
  -4   7   9        0.97        1.68      0.35 o 
  -3   7   9        1.21        0.25      0.41 o 
  -2   7   9        9.67       10.38      0.81 o 
  -1   7   9       34.06       37.71      1.13 o 
   0   7   9        2.43        3.73      0.49 o 
   1   7   9       48.73       38.27      7.40 o 
  -7   8   9       15.23       13.23      0.93 o 
  -6   8   9        0.40        0.50      0.37 o 
  -5   8   9       19.06       18.46      0.75 o 
  -4   8   9       16.33       17.32      0.67 o 
  -3   8   9        4.43        4.91      0.48 o 
  -2   8   9       18.04       20.28      1.11 o 
  -1   8   9       10.56        8.95      0.70 o 
  -1 -13  10        5.40        4.23      0.39 o 
   0 -13  10        3.14        3.06      0.42 o 
   1 -13  10        0.31        0.71      0.29 o 
   2 -13  10        2.90        3.74      0.53 o 
   3 -13  10        4.81        2.21      0.60 o 
   4 -13  10        0.06       -0.39      0.50 o 
  -3 -12  10        3.95        3.84      0.40 o 
  -2 -12  10        8.48       12.17      0.76 o 
  -1 -12  10       96.98      101.01      2.20 o 
   0 -12  10       36.30       42.87      2.06 o 
   1 -12  10        0.25       -0.21      0.45 o 
   2 -12  10       11.61        8.60      0.73 o 
   3 -12  10       32.69       34.02      1.27 o 
   4 -12  10       52.74       47.70      1.43 o 
   5 -12  10       26.20       29.20      1.06 o 
  -5 -11  10        0.74        1.62      0.36 o 
  -4 -11  10        9.85       10.42      0.66 o 
  -3 -11  10        0.02        0.22      0.36 o 
  -2 -11  10        0.83        0.97      0.37 o 
  -1 -11  10        7.19        7.72      0.53 o 
   0 -11  10        4.39        5.25      0.47 o 
   1 -11  10        3.40        5.64      0.62 o 
   2 -11  10        0.16        0.90      0.33 o 
   3 -11  10        0.41        0.80      0.37 o 
   4 -11  10       43.11       45.44      1.43 o 
   5 -11  10       16.04       16.49      0.77 o 
   6 -11  10        0.06        0.27      0.26 o 
  -6 -10  10        0.05        0.74      0.36 o 
  -5 -10  10        0.10        0.25      0.27 o 
  -4 -10  10        1.29        1.04      0.32 o 
  -3 -10  10      194.32      199.22      2.59 o 
  -2 -10  10      171.60      183.03      2.35 o 
  -1 -10  10       28.53       31.81      0.93 o 
   0 -10  10      102.44       94.77      1.71 o 
   1 -10  10       84.69       81.83      1.42 o 
   2 -10  10      136.41      137.67      2.00 o 
   3 -10  10        2.62        4.46      0.50 o 
   4 -10  10        3.06        3.00      0.54 o 
   5 -10  10        0.55        1.24      0.40 o 
   6 -10  10       72.10       78.33      1.47 o 
   7 -10  10       64.56       65.98      1.63 o 
  -6  -9  10        8.76        7.62      0.66 o 
  -5  -9  10        6.20        6.16      0.43 o 
  -4  -9  10        8.49       10.12      0.61 o 
  -3  -9  10        0.34        0.69      0.34 o 
  -2  -9  10        0.01        0.35      0.32 o 
  -1  -9  10        5.40        7.32      0.52 o 
   0  -9  10      128.10      128.38      1.49 o 
   1  -9  10       69.54       65.62      1.16 o 
   2  -9  10      311.47      321.85      2.65 o 
   3  -9  10        1.01        1.27      0.45 o 
   4  -9  10       98.01      101.85      2.24 o 
   5  -9  10        0.49        0.83      0.65 o 
   6  -9  10        2.15        1.10      1.00 o 
   7  -9  10        4.51        4.57      0.52 o 
   8  -9  10        3.50        4.57      0.52 o 
  -7  -8  10        0.72        0.67      0.23 o 
  -6  -8  10        6.87        6.78      0.61 o 
  -5  -8  10       10.54        8.13      0.63 o 
  -4  -8  10       22.44       23.56      0.88 o 
  -3  -8  10       59.77       64.50      1.35 o 
  -2  -8  10        9.96       10.16      0.47 o 
  -1  -8  10       33.06       33.97      0.77 o 
   0  -8  10       11.40       11.66      0.53 o 
   1  -8  10       62.10       60.40      1.11 o 
   2  -8  10      103.30      104.07      1.67 o 
   3  -8  10       62.40       69.64      1.70 o 
   4  -8  10      148.63      150.33      2.76 o 
   5  -8  10       36.89       38.53      1.74 o 
   6  -8  10        0.12       -0.23      0.35 o 
   7  -8  10       21.16       26.19      1.11 o 
   8  -8  10       21.03       18.61      1.00 o 
  -8  -7  10        5.54        6.20      0.41 o 
  -7  -7  10        0.05       -0.16      0.31 o 
  -6  -7  10       60.02       62.83      2.14 o 
  -5  -7  10        3.87        4.31      0.47 o 
  -4  -7  10       68.58       64.35      1.48 o 
  -3  -7  10       29.38       29.37      0.76 o 
  -2  -7  10        7.22        6.84      0.43 o 
  -1  -7  10       26.79       27.25      0.68 o 
   0  -7  10      270.97      267.14      2.07 o 
   1  -7  10       78.42       82.71      1.34 o 
   2  -7  10     1735.22     1736.36      6.97 o 
   3  -7  10      804.14      830.91      6.44 o 
   4  -7  10      268.02      275.39      3.61 o 
   5  -7  10       37.69       35.46      1.34 o 
   6  -7  10        1.78        2.78      0.46 o 
   7  -7  10        4.68        9.32      0.75 o 
   8  -7  10        0.06        0.35      0.22 o 
  -9  -6  10        1.23        1.34      0.46 o 
  -8  -6  10        9.21        9.80      0.88 o 
  -7  -6  10       36.05       36.07      2.27 o 
  -6  -6  10        3.10        2.73      0.70 o 
  -5  -6  10        0.74        0.53      0.45 o 
  -4  -6  10       51.09       56.31      1.25 o 
  -3  -6  10       33.18       25.83      0.76 o 
  -2  -6  10      451.82      439.15      2.88 o 
  -1  -6  10       50.24       50.85      2.85 o 
   0  -6  10     1235.47     1313.87     14.24 o 
   1  -6  10      288.67      285.94      3.81 o 
   2  -6  10       41.42       38.35      1.23 o 
   3  -6  10      118.72      121.72      2.10 o 
   4  -6  10      107.15      101.14      2.45 o 
   5  -6  10       53.03       46.64      1.53 o 
   6  -6  10        0.90        1.01      0.92 o 
   7  -6  10       12.21       11.83      0.82 o 
   8  -6  10       38.21       39.84      1.70 o 
  -9  -5  10        0.01       -0.11      0.38 o 
  -8  -5  10       27.86       29.08      1.90 o 
  -7  -5  10       15.40       13.40      1.07 o 
  -6  -5  10        8.83        9.05      0.99 o 
  -5  -5  10       31.77       31.37      1.15 o 
  -4  -5  10        0.02        0.35      0.29 o 
  -3  -5  10       99.34      103.00      2.79 o 
  -2  -5  10       36.42       43.44      2.58 o 
  -1  -5  10       59.50       64.20      3.09 o 
   0  -5  10       64.70       71.41      3.24 o 
   1  -5  10     1252.49     1255.48     13.18 o 
   2  -5  10     1755.74     1769.98      8.09 o 
   3  -5  10       30.19       28.76      1.25 o 
   4  -5  10        0.14        0.36      0.44 o 
   5  -5  10        5.32        5.21      0.99 o 
   6  -5  10       38.91       39.36      1.63 o 
   7  -5  10        4.36        2.84      0.77 o 
   8  -5  10        0.17        0.51      0.44 o 
 -10  -4  10        3.26        3.55      0.33 o 
  -9  -4  10       64.12       66.69      2.55 o 
  -8  -4  10        4.63        4.87      1.00 o 
  -7  -4  10        7.09        6.02      0.96 o 
  -6  -4  10        4.78        5.21      0.67 o 
  -5  -4  10        0.03       -0.30      1.30 o 
  -4  -4  10      168.61      184.88      3.03 o 
  -3  -4  10       72.48       81.46      3.46 o 
  -2  -4  10        3.15        3.46      0.81 o 
  -1  -4  10      514.83      521.29      8.38 o 
   0  -4  10      256.09      260.30      5.86 o 
   1  -4  10      166.08      167.82      3.15 o 
   2  -4  10       33.79       28.14      1.47 o 
   3  -4  10       69.26       64.47      1.77 o 
   4  -4  10       80.99       70.75      3.47 o 
   5  -4  10       23.54       19.74      2.01 o 
   6  -4  10       26.48       28.67      2.20 o 
   7  -4  10        1.12        1.35      0.67 o 
   8  -4  10       23.95       23.23      1.22 o 
 -10  -3  10        3.97        3.14      0.51 o 
  -9  -3  10        0.15        0.16      0.60 o 
  -8  -3  10        2.21        1.91      0.64 o 
  -7  -3  10       22.04       24.94      1.22 o 
  -6  -3  10        8.65       11.04      1.06 o 
  -5  -3  10       15.56       16.39      1.17 o 
  -4  -3  10       39.94       39.54      2.47 o 
  -3  -3  10       27.12       35.08      2.27 o 
  -2  -3  10        1.46        1.90      0.60 o 
  -1  -3  10       57.43       60.19      2.79 o 
   0  -3  10        0.15        0.94      0.55 o 
   1  -3  10        7.79        5.70      0.95 o 
   2  -3  10       31.61       28.71      1.52 o 
   3  -3  10      128.21      124.86      4.70 o 
   4  -3  10       55.53       58.15      3.29 o 
   5  -3  10       12.82       14.21      1.72 o 
   6  -3  10       12.00       12.72      1.48 o 
   7  -3  10        0.79        0.84      0.37 o 
 -10  -2  10        2.75        2.97      0.63 o 
  -9  -2  10        1.48        0.92      0.65 o 
  -8  -2  10      142.00      153.63      3.45 o 
  -7  -2  10        0.23        0.46      0.50 o 
  -6  -2  10        3.44        5.42      0.81 o 
  -5  -2  10        0.04        0.57      0.50 o 
  -4  -2  10      263.79      301.20      6.55 o 
  -3  -2  10       47.11       45.71      2.53 o 
  -2  -2  10       74.44       80.36      3.21 o 
  -1  -2  10      100.40       97.18      2.36 o 
   0  -2  10       10.84       12.87      1.31 o 
   1  -2  10       84.06       76.98      3.20 o 
   2  -2  10      341.07      336.62      7.47 o 
   3  -2  10        0.30        0.02      0.69 o 
   4  -2  10        1.01        2.19      1.03 o 
   5  -2  10       40.31       42.41      2.70 o 
   6  -2  10        3.25        4.26      0.62 o 
   7  -2  10        9.82       12.63      0.74 o 
 -10  -1  10       18.05       16.74      1.29 o 
  -9  -1  10       25.27       25.98      1.40 o 
  -8  -1  10        8.00        7.16      0.92 o 
  -7  -1  10       90.23       91.29      2.25 o 
  -6  -1  10      403.02      405.43      5.47 o 
  -5  -1  10       10.99        9.71      0.75 o 
  -4  -1  10       70.21       70.42      3.19 o 
  -3  -1  10       54.54       55.75      1.84 o 
  -2  -1  10      479.79      495.54     11.32 o 
  -1  -1  10      168.62      174.35      3.24 o 
   0  -1  10       26.72       24.49      1.86 o 
   1  -1  10      173.66      172.78      3.65 o 
   2  -1  10        1.18        1.04      0.76 o 
   3  -1  10      113.15      113.65      3.10 o 
   4  -1  10      178.46      180.51      3.10 o 
   5  -1  10      107.61      114.68      2.31 o 
   6  -1  10        0.31        0.83      0.34 o 
   7  -1  10       23.15       28.50      1.28 o 
 -11   0  10       12.89       10.83      0.71 o 
 -10   0  10        4.24        5.05      0.81 o 
  -9   0  10       16.94       18.09      1.24 o 
  -8   0  10        2.63        2.15      0.59 o 
  -7   0  10      512.64      506.21      5.27 o 
  -6   0  10       31.78       33.45      1.67 o 
  -5   0  10      100.70       85.78      4.01 o 
  -4   0  10      297.69      284.91      4.54 o 
  -3   0  10      159.67      176.79      3.34 o 
  -2   0  10        6.90        4.07      0.61 o 
  -1   0  10       75.97       76.48      3.24 o 
   0   0  10      815.00      829.80     10.61 o 
   1   0  10       20.72       21.61      1.36 o 
   2   0  10      157.81      155.37      5.23 o 
   3   0  10      173.93      152.31      2.91 o 
   4   0  10        0.02        0.49      0.41 o 
   5   0  10        0.32        0.27      0.43 o 
   6   0  10        0.84        0.86      0.33 o 
 -11   1  10        0.01        0.23      0.26 o 
 -10   1  10        0.06        0.28      0.41 o 
  -9   1  10       10.56        8.66      0.91 o 
  -8   1  10        6.78        4.58      0.67 o 
  -7   1  10        6.56        6.25      0.86 o 
  -6   1  10       11.10        8.92      0.92 o 
  -5   1  10      594.18      580.56      6.67 o 
  -4   1  10     1405.84     1361.88     10.22 o 
  -3   1  10      251.79      254.92      3.58 o 
  -2   1  10      346.89      351.29      4.34 o 
  -1   1  10        0.69        2.30      1.54 o 
   0   1  10      135.31      146.73      3.81 o 
   1   1  10      262.26      252.50      4.40 o 
   2   1  10       94.70       98.12      2.22 o 
   3   1  10       38.64       43.36      1.88 o 
   4   1  10       58.20       55.86      1.93 o 
   5   1  10       52.78       55.64      2.49 o 
   6   1  10       36.32       34.32      1.45 o 
 -10   2  10        0.90        0.87      0.37 o 
  -9   2  10       26.00       25.78      1.11 o 
  -8   2  10       15.38       18.76      1.36 o 
  -7   2  10       31.72       34.16      1.67 o 
  -6   2  10        7.02        6.75      1.35 o 
  -5   2  10      108.76      115.14      3.02 o 
  -4   2  10      566.23      571.85      6.76 o 
  -3   2  10      280.87      271.54      4.70 o 
  -2   2  10       24.24       25.93      2.30 o 
  -1   2  10       20.65       21.78      1.43 o 
   0   2  10      135.87      129.77      2.65 o 
   1   2  10      141.05      137.61      2.68 o 
   2   2  10       39.24       39.73      1.62 o 
   3   2  10        5.47        3.59      0.98 o 
   4   2  10        1.52        2.97      0.82 o 
   5   2  10        0.12       -0.35      0.48 o 
 -10   3  10       14.46       18.08      0.83 o 
  -9   3  10        4.16        4.88      0.54 o 
  -8   3  10       61.42       54.63      1.61 o 
  -7   3  10       10.64       10.84      1.00 o 
  -6   3  10      116.92      115.07      4.63 o 
  -5   3  10       77.60       79.56      2.51 o 
  -4   3  10       24.06       22.56      1.48 o 
  -3   3  10      117.19      112.59      4.00 o 
  -2   3  10        0.65        0.64      0.86 o 
  -1   3  10      166.33      162.99      3.01 o 
   0   3  10        0.42        0.14      0.61 o 
   1   3  10      193.07      194.26      3.14 o 
   2   3  10       80.87       81.77      2.24 o 
   3   3  10       85.16       84.85      3.31 o 
   4   3  10       26.04       26.94      1.60 o 
 -10   4  10       10.30        7.59      0.61 o 
  -9   4  10        1.92        2.82      0.34 o 
  -8   4  10       15.04       16.48      0.84 o 
  -7   4  10       67.62       75.24      3.58 o 
  -6   4  10      129.12      136.52      4.85 o 
  -5   4  10        2.71        3.46      0.68 o 
  -4   4  10        0.28        0.35      0.64 o 
  -3   4  10       80.31       75.99      2.04 o 
  -2   4  10      285.50      270.36      5.66 o 
  -1   4  10       63.87       60.04      1.82 o 
   0   4  10       43.99       47.28      1.59 o 
   1   4  10        4.61        5.33      0.58 o 
   2   4  10        0.65        0.77      0.34 o 
   3   4  10       20.33       21.90      0.94 o 
  -9   5  10        5.12        4.31      0.37 o 
  -8   5  10       13.39       15.53      0.98 o 
  -7   5  10        1.90        3.49      1.07 o 
  -6   5  10      139.23      140.78      4.56 o 
  -5   5  10       38.43       35.06      2.03 o 
  -4   5  10       16.83       16.64      1.17 o 
  -3   5  10      126.56      123.21      3.51 o 
  -2   5  10       29.32       29.91      1.25 o 
  -1   5  10       16.73       12.54      1.31 o 
   0   5  10        0.26        0.09      0.34 o 
   1   5  10        0.85        1.45      0.44 o 
   2   5  10        7.29        7.84      0.89 o 
  -8   6  10        1.39        0.80      0.36 o 
  -7   6  10       13.25       18.30      0.95 o 
  -6   6  10       21.37       25.84      1.83 o 
  -5   6  10       25.76       29.42      1.27 o 
  -4   6  10       19.26       17.25      1.42 o 
  -3   6  10        0.01       -0.34      0.39 o 
  -2   6  10        1.39        1.64      0.82 o 
  -1   6  10        0.51        0.63      0.32 o 
   0   6  10       28.15       29.80      1.14 o 
   1   6  10       16.64       17.08      1.09 o 
  -7   7  10       15.33       13.72      0.66 o 
  -6   7  10        1.35        0.67      0.32 o 
  -5   7  10       22.38       23.53      2.07 o 
  -4   7  10      103.11      105.93      1.97 o 
  -3   7  10       71.94       67.31      1.45 o 
  -2   7  10        9.06        7.39      0.53 o 
  -1   7  10       16.65       16.93      1.01 o 
   0 -13  11        1.47        1.73      0.32 o 
   1 -13  11       12.11       13.48      0.96 o 
   2 -13  11       71.12       69.66      1.80 o 
   3 -13  11       51.95       48.85      1.52 o 
  -3 -12  11        2.10        2.32      0.45 o 
  -2 -12  11        0.40        0.04      0.38 o 
  -1 -12  11        7.35        7.12      0.65 o 
   0 -12  11        0.29        0.11      0.37 o 
   1 -12  11        4.82        4.93      0.52 o 
   2 -12  11       24.98       25.76      2.23 o 
   3 -12  11        7.06        5.37      0.94 o 
   4 -12  11       14.63       16.51      1.18 o 
   5 -12  11        3.15        2.07      0.43 o 
  -4 -11  11        6.39        8.25      0.81 o 
  -3 -11  11        3.78        5.97      0.49 o 
  -2 -11  11        1.13        2.04      0.38 o 
  -1 -11  11       51.63       47.13      1.04 o 
   0 -11  11        0.87        0.50      0.30 o 
   1 -11  11        9.76        9.49      0.62 o 
   2 -11  11        1.04        1.50      0.39 o 
   3 -11  11        1.29        1.94      0.46 o 
   4 -11  11       13.07       13.54      0.73 o 
   5 -11  11        3.47        3.42      0.40 o 
   6 -11  11        1.61        1.24      0.39 o 
  -5 -10  11        0.02        0.32      0.33 o 
  -4 -10  11        3.76        3.51      0.39 o 
  -3 -10  11        8.58        8.39      0.59 o 
  -2 -10  11        0.13        0.23      0.34 o 
  -1 -10  11        1.51        1.11      0.37 o 
   0 -10  11       49.05       47.04      0.97 o 
   1 -10  11        5.57        6.69      0.54 o 
   2 -10  11       47.80       49.42      1.08 o 
   3 -10  11        3.40        4.37      0.67 o 
   4 -10  11       11.37       12.44      0.67 o 
   5 -10  11       19.76       23.42      0.77 o 
   6 -10  11       36.49       42.03      1.89 o 
   7 -10  11       29.45       29.70      1.14 o 
  -6  -9  11       24.71       22.51      0.94 o 
  -5  -9  11       34.65       35.24      1.00 o 
  -4  -9  11       47.55       52.75      1.37 o 
  -3  -9  11       13.59       14.27      0.65 o 
  -2  -9  11       30.75       27.59      0.87 o 
  -1  -9  11        0.00       -0.32      0.32 o 
   0  -9  11       21.78       21.82      0.70 o 
   1  -9  11        8.27        7.47      0.50 o 
   2  -9  11       73.39       69.97      1.25 o 
   3  -9  11       64.86       64.29      1.56 o 
   4  -9  11      103.28      108.03      2.18 o 
   5  -9  11      104.09      107.57      2.12 o 
   6  -9  11       12.05        8.69      1.09 o 
   7  -9  11       10.56        8.97      0.80 o 
  -7  -8  11       52.13       53.18      1.03 o 
  -6  -8  11        4.76        4.88      0.60 o 
  -5  -8  11        0.20        0.08      0.35 o 
  -4  -8  11       51.78       50.00      1.40 o 
  -3  -8  11       22.17       19.26      0.86 o 
  -2  -8  11      497.50      510.98      2.97 o 
  -1  -8  11      227.32      221.81      1.97 o 
   0  -8  11      272.12      269.04      2.48 o 
   1  -8  11      310.18      316.17      2.49 o 
   2  -8  11       33.73       34.21      0.99 o 
   3  -8  11        4.04        3.96      0.57 o 
   4  -8  11       19.06       19.31      1.03 o 
   5  -8  11        4.47        7.00      0.92 o 
   6  -8  11       11.51       13.69      0.86 o 
   7  -8  11       70.16       70.24      8.98 o 
  -8  -7  11        2.30        1.62      0.33 o 
  -7  -7  11       42.50       44.31      1.15 o 
  -6  -7  11        4.77        3.90      0.85 o 
  -5  -7  11       68.68       65.90      1.59 o 
  -4  -7  11      192.29      197.65      2.50 o 
  -3  -7  11        0.83        0.42      0.30 o 
  -2  -7  11      126.08      135.08      1.66 o 
  -1  -7  11        5.67        7.38      0.49 o 
   0  -7  11      126.68      122.65      1.66 o 
   1  -7  11       23.12       23.90      0.81 o 
   2  -7  11      190.79      194.12      2.82 o 
   3  -7  11      173.38      172.83      2.58 o 
   4  -7  11       77.51       78.62      1.96 o 
   5  -7  11       33.89       31.59      1.43 o 
   6  -7  11       50.26       51.35      1.67 o 
   7  -7  11        5.14        4.50      0.46 o 
  -9  -6  11        1.45        1.76      0.38 o 
  -8  -6  11        1.22        1.09      0.57 o 
  -7  -6  11        8.42       10.27      1.28 o 
  -6  -6  11       15.69       14.23      1.17 o 
  -5  -6  11       31.69       35.58      1.47 o 
  -4  -6  11       98.62       94.78      2.06 o 
  -3  -6  11      102.74       91.13      1.60 o 
  -2  -6  11       11.32       12.37      0.62 o 
  -1  -6  11      390.33      395.96      3.28 o 
   0  -6  11      366.79      368.14      3.48 o 
   1  -6  11       12.85       13.24      0.70 o 
   2  -6  11       19.19       18.24      0.94 o 
   3  -6  11        8.86        8.20      0.67 o 
   4  -6  11       67.55       67.38      1.84 o 
   5  -6  11        4.99        4.98      0.72 o 
   6  -6  11        6.77        8.50      0.75 o 
   7  -6  11       14.23       17.93      1.29 o 
  -9  -5  11        0.09        0.05      0.38 o 
  -8  -5  11       31.01       34.45      2.00 o 
  -7  -5  11        8.02        8.72      0.91 o 
  -6  -5  11       40.30       41.78      1.90 o 
  -5  -5  11       54.20       54.10      1.78 o 
  -4  -5  11       83.27       81.60      1.68 o 
  -3  -5  11       55.00       56.75      1.38 o 
  -2  -5  11        0.45        0.34      0.55 o 
  -1  -5  11      140.51      139.90      2.12 o 
   0  -5  11       77.64       74.21      1.98 o 
   1  -5  11      105.51      106.99      2.00 o 
   2  -5  11       29.65       27.72      1.23 o 
   3  -5  11       16.61       14.79      1.18 o 
   4  -5  11        0.22        0.57      0.79 o 
   5  -5  11       22.10       21.13      1.24 o 
   6  -5  11       21.02       21.65      1.73 o 
   7  -5  11        0.10        0.20      0.49 o 
  -9  -4  11        9.91       10.02      1.03 o 
  -8  -4  11        0.69        0.49      0.64 o 
  -7  -4  11        7.25        7.40      0.71 o 
  -6  -4  11       42.10       41.43      1.69 o 
  -5  -4  11        9.17        9.42      1.92 o 
  -4  -4  11       20.65       17.76      0.90 o 
  -3  -4  11      124.02      117.71      2.19 o 
  -2  -4  11       99.88       96.99      1.97 o 
  -1  -4  11        5.68        4.04      0.59 o 
   0  -4  11      113.44      113.28      2.04 o 
   1  -4  11      136.88      137.52      2.23 o 
   2  -4  11       90.74       79.72      2.50 o 
   3  -4  11      197.93      184.61      3.75 o 
   4  -4  11      115.03       99.10      4.14 o 
   5  -4  11       71.75       74.38      3.44 o 
   6  -4  11        3.70        5.56      1.03 o 
   7  -4  11       39.08       44.67      1.88 o 
 -10  -3  11        0.08        0.15      0.33 o 
  -9  -3  11       11.64       10.95      1.15 o 
  -8  -3  11       16.93       14.55      0.85 o 
  -7  -3  11        2.67        3.34      0.58 o 
  -6  -3  11        0.07        0.72      0.53 o 
  -5  -3  11        0.27        2.13      0.62 o 
  -4  -3  11        1.40        2.65      0.55 o 
  -3  -3  11      269.51      265.95      3.17 o 
  -2  -3  11      304.78      319.20     10.15 o 
  -1  -3  11       85.75       85.43      3.41 o 
   0  -3  11      170.82      179.05      2.96 o 
   1  -3  11       38.06       41.80      1.46 o 
   2  -3  11        0.21       -0.70      0.76 o 
   3  -3  11       15.59       18.79      1.96 o 
   4  -3  11       63.85       52.77      3.10 o 
   5  -3  11       14.67       15.70      1.65 o 
   6  -3  11        4.74        4.39      0.89 o 
   7  -3  11       15.73       16.17      1.05 o 
 -10  -2  11        0.43        0.39      0.36 o 
  -9  -2  11       71.64       65.03      2.70 o 
  -8  -2  11      147.03      144.58      3.02 o 
  -7  -2  11        6.41        5.65      0.84 o 
  -6  -2  11        5.51        5.33      0.87 o 
  -5  -2  11        5.94        6.25      0.87 o 
  -4  -2  11      252.39      242.25      3.46 o 
  -3  -2  11        4.69        5.10      0.91 o 
  -2  -2  11      406.60      386.01      4.37 o 
  -1  -2  11      385.35      390.44      4.92 o 
   0  -2  11      492.55      481.04      4.88 o 
   1  -2  11       51.60       54.76      2.13 o 
   2  -2  11       89.47       77.87      3.81 o 
   3  -2  11      264.21      248.27      6.67 o 
   4  -2  11        0.52        0.58      0.73 o 
   5  -2  11       15.37       15.68      1.59 o 
   6  -2  11        0.22       -0.06      0.26 o 
 -10  -1  11        1.15        0.48      0.42 o 
  -9  -1  11       36.62       38.91      1.56 o 
  -8  -1  11        1.95        1.32      0.61 o 
  -7  -1  11       11.51        9.18      0.81 o 
  -6  -1  11      163.60      162.47      3.43 o 
  -5  -1  11       13.30       12.19      1.44 o 
  -4  -1  11      573.13      568.74      6.77 o 
  -3  -1  11      300.33      294.55      4.86 o 
  -2  -1  11        7.47       10.13      0.70 o 
  -1  -1  11        3.09        3.49      0.51 o 
   0  -1  11        8.36        7.51      0.92 o 
   1  -1  11        0.04        0.68      0.56 o 
   2  -1  11        7.60        4.45      1.07 o 
   3  -1  11       37.93       37.86      2.68 o 
   4  -1  11       76.92       71.09      2.22 o 
   5  -1  11        3.95        3.39      0.52 o 
   6  -1  11       27.46       27.43      0.91 o 
 -10   0  11        0.64        0.66      0.42 o 
  -9   0  11        5.18        3.92      0.64 o 
  -8   0  11        6.29        5.50      0.67 o 
  -7   0  11       22.51       23.81      1.18 o 
  -6   0  11      199.48      188.95      3.67 o 
  -5   0  11      103.53      100.54      2.37 o 
  -4   0  11      298.01      308.41      5.06 o 
  -3   0  11       60.38       61.00      2.32 o 
  -2   0  11       99.27      104.63      2.49 o 
  -1   0  11      177.80      160.17      3.07 o 
   0   0  11       17.76       18.48      2.24 o 
   1   0  11      110.56      127.17      3.21 o 
   2   0  11       11.06       12.52      1.69 o 
   3   0  11        5.22        5.31      0.89 o 
   4   0  11        6.39        5.79      0.70 o 
   5   0  11       15.16       14.97      0.81 o 
 -10   1  11       20.65       19.01      0.88 o 
  -9   1  11       70.87       68.17      1.94 o 
  -8   1  11       69.22       57.31      1.64 o 
  -7   1  11        1.71        1.26      0.58 o 
  -6   1  11       40.27       43.27      2.86 o 
  -5   1  11      215.40      213.49      4.17 o 
  -4   1  11        0.00        2.46      2.39 o 
  -3   1  11        1.05        1.34      1.02 o 
  -2   1  11       40.34       41.34      1.96 o 
  -1   1  11      362.36      366.85      4.66 o 
   0   1  11      136.41      137.99      3.43 o 
   1   1  11      154.97      152.39      3.43 o 
   2   1  11       32.34       30.85      1.21 o 
   3   1  11        3.90        4.50      0.64 o 
   4   1  11        0.03       -0.05      0.32 o 
   5   1  11       10.42       11.54      0.83 o 
 -10   2  11       23.88       28.59      0.95 o 
  -9   2  11       81.87       85.76      2.79 o 
  -8   2  11       28.94       34.93      1.25 o 
  -7   2  11        4.63        4.89      1.22 o 
  -6   2  11       42.96       44.97      2.92 o 
  -5   2  11        0.31       -0.60      0.60 o 
  -4   2  11      264.57      262.27      4.67 o 
  -3   2  11       88.50       84.42      3.24 o 
  -2   2  11        0.86        0.54      0.67 o 
  -1   2  11       11.60       12.54      1.20 o 
   0   2  11      771.39      769.88      7.69 o 
   1   2  11       19.29       17.72      0.97 o 
   2   2  11      141.76      133.28      2.23 o 
   3   2  11       90.78       95.48      3.20 o 
   4   2  11        2.35        2.61      0.55 o 
 -10   3  11        4.56        3.03      0.49 o 
  -9   3  11        2.14        5.17      0.57 o 
  -8   3  11        5.35        6.00      0.82 o 
  -7   3  11      110.84      110.07      4.10 o 
  -6   3  11        2.49        4.57      1.30 o 
  -5   3  11       34.52       30.16      1.57 o 
  -4   3  11      250.69      238.85      5.09 o 
  -3   3  11       42.93       42.41      1.97 o 
  -2   3  11        1.52        1.71      0.71 o 
  -1   3  11        4.34        6.56      0.93 o 
   0   3  11        7.98        7.56      0.72 o 
   1   3  11        9.16        8.68      0.69 o 
   2   3  11        1.37        1.46      0.47 o 
   3   3  11       31.84       33.53      1.15 o 
  -9   4  11        3.05        3.28      0.34 o 
  -8   4  11       81.69       86.65      5.32 o 
  -7   4  11      125.76      140.03      4.32 o 
  -6   4  11        0.52       -0.45      1.04 o 
  -5   4  11       10.81       10.34      1.24 o 
  -4   4  11       20.81       19.96      1.27 o 
  -3   4  11        2.25        1.28      0.60 o 
  -2   4  11       12.78        8.08      0.95 o 
  -1   4  11        2.03        1.62      0.44 o 
   0   4  11       51.04       56.61      1.50 o 
   1   4  11       11.03        9.73      0.60 o 
   2   4  11       49.49       48.08      1.26 o 
  -8   5  11       16.51       17.21      0.93 o 
  -7   5  11       13.54       12.19      1.28 o 
  -6   5  11       67.04       59.75      2.72 o 
  -5   5  11        0.91        0.45      0.49 o 
  -4   5  11        0.64        1.33      0.69 o 
  -3   5  11        0.03        0.27      0.42 o 
  -2   5  11       14.78       15.14      0.99 o 
  -1   5  11       88.63       96.79      1.74 o 
   0   5  11       72.06       79.18      1.76 o 
   1   5  11        0.40       -0.20      0.34 o 
  -7   6  11       14.65       15.29      0.76 o 
  -6   6  11       42.24       44.12      1.44 o 
  -5   6  11       30.37       27.07      0.85 o 
  -4   6  11        2.34        0.64      0.79 o 
  -3   6  11        1.86        1.15      0.60 o 
  -2   6  11        1.46        2.96      0.64 o 
  -1   6  11        8.14        8.21      0.80 o 
  -2 -12  12        2.18        2.19      0.45 o 
  -1 -12  12        3.43        4.44      0.47 o 
   0 -12  12       10.80       10.50      0.55 o 
   1 -12  12       34.00       36.88      1.66 o 
   2 -12  12        3.34        3.61      0.77 o 
   3 -12  12        7.93       10.69      0.96 o 
   4 -12  12        4.64        6.14      0.65 o 
  -4 -11  12        0.06       -0.32      0.32 o 
  -3 -11  12        3.25        3.00      0.30 o 
  -2 -11  12        8.99        9.02      0.50 o 
  -1 -11  12        2.78        1.79      0.30 o 
   0 -11  12        2.43        3.06      0.40 o 
   1 -11  12       29.93       29.95      0.80 o 
   2 -11  12       78.06       77.58      1.95 o 
   3 -11  12      161.34      175.58      6.12 o 
   4 -11  12       12.54       10.94      0.72 o 
   5 -11  12       15.99       15.23      0.98 o 
  -5 -10  12        1.29        1.12      0.35 o 
  -4 -10  12        0.66        0.27      0.31 o 
  -3 -10  12        2.88        3.49      0.40 o 
  -2 -10  12       36.79       33.88      1.02 o 
  -1 -10  12       32.58       27.95      0.77 o 
   0 -10  12        8.19        8.16      0.49 o 
   1 -10  12       10.15        7.56      0.48 o 
   2 -10  12       46.71       49.74      1.46 o 
   3 -10  12       63.22       61.60      1.53 o 
   4 -10  12       18.07       17.90      0.80 o 
   5 -10  12        9.48       10.24      0.52 o 
   6 -10  12       10.46       13.02      0.88 o 
  -6  -9  12       17.09       15.77      1.08 o 
  -5  -9  12       25.92       24.06      0.87 o 
  -4  -9  12       38.55       41.79      1.14 o 
  -3  -9  12        2.33        1.66      0.66 o 
  -2  -9  12       14.23       13.53      0.58 o 
  -1  -9  12        1.42        0.80      0.31 o 
   0  -9  12       31.66       29.71      0.84 o 
   1  -9  12       90.63       89.27      1.37 o 
   2  -9  12        0.16        0.04      0.50 o 
   3  -9  12        0.36        0.49      0.44 o 
   4  -9  12       54.31       60.44      1.63 o 
   5  -9  12       18.46       20.79      1.17 o 
   6  -9  12        3.44        3.37      0.43 o 
  -7  -8  12       39.85       33.96      0.93 o 
  -6  -8  12       33.71       35.40      1.10 o 
  -5  -8  12        5.46        5.03      0.53 o 
  -4  -8  12        1.26        0.73      0.37 o 
  -3  -8  12       43.97       39.58      1.27 o 
  -2  -8  12      178.09      179.44      1.87 o 
  -1  -8  12       27.11       25.55      0.75 o 
   0  -8  12        0.55        0.49      0.35 o 
   1  -8  12       23.68       25.30      0.80 o 
   2  -8  12       83.22       82.96      1.83 o 
   3  -8  12       24.65       24.61      0.98 o 
   4  -8  12        0.72        1.46      0.57 o 
   5  -8  12        0.46        0.34      0.57 o 
   6  -8  12        1.52        1.64      0.54 o 
  -8  -7  12       23.78       21.20      1.27 o 
  -7  -7  12        4.47        4.15      0.53 o 
  -6  -7  12        0.38       -0.24      0.52 o 
  -5  -7  12       50.38       53.19      1.66 o 
  -4  -7  12       19.74       16.24      1.05 o 
  -3  -7  12      114.65      118.56      1.86 o 
  -2  -7  12       49.66       50.77      1.15 o 
  -1  -7  12      146.44      142.92      2.04 o 
   0  -7  12      290.33      297.14      3.22 o 
   1  -7  12       11.27        9.03      0.68 o 
   2  -7  12       97.04       99.56      2.33 o 
   3  -7  12       72.06       74.57      1.91 o 
   4  -7  12       24.36       25.51      1.33 o 
   5  -7  12       38.09       40.60      1.49 o 
   6  -7  12        5.45        5.75      0.52 o 
  -8  -6  12        2.35        2.54      0.62 o 
  -7  -6  12       16.56       14.50      1.38 o 
  -6  -6  12       24.53       27.24      1.15 o 
  -5  -6  12       11.28       10.81      0.87 o 
  -4  -6  12       28.49       28.82      1.17 o 
  -3  -6  12      150.47      152.06      2.28 o 
  -2  -6  12       48.00       44.21      1.07 o 
  -1  -6  12       37.71       35.29      1.07 o 
   0  -6  12      377.45      376.64      3.61 o 
   1  -6  12       18.08       16.70      0.94 o 
   2  -6  12      113.64      114.10      2.12 o 
   3  -6  12       15.52       15.07      0.98 o 
   4  -6  12        7.49        8.57      0.72 o 
   5  -6  12       20.70       30.07      1.31 o 
   6  -6  12        0.69        1.69      0.57 o 
  -9  -5  12        1.89        2.21      0.44 o 
  -8  -5  12        0.83        0.36      0.32 o 
  -7  -5  12       11.34       12.12      0.96 o 
  -6  -5  12        0.42       -0.07      0.43 o 
  -5  -5  12      155.21      152.17      2.90 o 
  -4  -5  12      558.48      554.19      4.96 o 
  -3  -5  12       53.20       51.31      1.23 o 
  -2  -5  12       64.65       60.47      1.67 o 
  -1  -5  12      108.83      107.85      1.95 o 
   0  -5  12      585.22      563.23      4.77 o 
   1  -5  12        0.01        1.32      0.49 o 
   2  -5  12        0.05        2.39      1.52 o 
   3  -5  12      116.33      123.83      3.03 o 
   4  -5  12       49.23       59.00      1.99 o 
   5  -5  12      134.91      126.77      4.06 o 
   6  -5  12       27.31       25.66      1.58 o 
  -9  -4  12        0.64        0.68      0.45 o 
  -8  -4  12       31.50       34.29      2.19 o 
  -7  -4  12       49.16       53.42      1.54 o 
  -6  -4  12        0.45       -0.35      0.40 o 
  -5  -4  12       67.20       73.48      2.41 o 
  -4  -4  12       43.83       48.38      1.41 o 
  -3  -4  12        0.33       -0.62      0.62 o 
  -2  -4  12        7.16        9.08      0.74 o 
  -1  -4  12      116.01      123.80      2.27 o 
   0  -4  12       95.35       93.59      2.29 o 
   1  -4  12      122.70      112.45      2.45 o 
   2  -4  12      160.69      151.01      3.40 o 
   3  -4  12       52.15       52.15      3.06 o 
   4  -4  12        0.07        0.06      0.74 o 
   5  -4  12       31.05       29.13      2.04 o 
   6  -4  12       20.22       22.71      1.48 o 
  -9  -3  12        0.35       -0.21      0.47 o 
  -8  -3  12       52.86       53.59      1.41 o 
  -7  -3  12       14.76       15.80      0.92 o 
  -6  -3  12      138.52      134.10      3.12 o 
  -5  -3  12       47.77       48.21      1.58 o 
  -4  -3  12       29.93       23.80      1.49 o 
  -3  -3  12        3.48        2.44      0.49 o 
  -2  -3  12      248.41      247.63      3.15 o 
  -1  -3  12       41.97       42.02      1.21 o 
   0  -3  12       70.45       76.38      1.76 o 
   1  -3  12        2.51        1.73      0.63 o 
   2  -3  12       93.90       80.14      3.83 o 
   3  -3  12       81.10       76.75      3.68 o 
   4  -3  12       28.87       31.00      2.27 o 
   5  -3  12       44.45       55.21      2.59 o 
   6  -3  12       48.45       49.66      1.94 o 
 -10  -2  12        0.08       -0.07      0.28 o 
  -9  -2  12        1.68        1.61      0.55 o 
  -8  -2  12        4.92        4.68      0.55 o 
  -7  -2  12        2.01        2.34      0.65 o 
  -6  -2  12      232.33      232.59      6.51 o 
  -5  -2  12      267.42      266.69      6.48 o 
  -4  -2  12        7.53        9.25      1.05 o 
  -3  -2  12       25.59       24.11      1.53 o 
  -2  -2  12      130.58      121.88      2.26 o 
  -1  -2  12      122.40      118.75      2.66 o 
   0  -2  12      132.77      110.71      7.23 o 
   1  -2  12        4.00        4.44      0.79 o 
   2  -2  12      138.41      128.46      4.82 o 
   3  -2  12       18.43       22.18      2.04 o 
   4  -2  12       34.17       32.20      2.22 o 
   5  -2  12        0.02        0.79      0.57 o 
   6  -2  12       11.01       11.54      0.79 o 
 -10  -1  12        0.06        0.00      0.27 o 
  -9  -1  12       10.97        9.70      0.76 o 
  -8  -1  12       26.50       24.54      1.02 o 
  -7  -1  12       20.90       19.65      1.12 o 
  -6  -1  12       31.67       35.78      1.57 o 
  -5  -1  12        8.43        9.03      1.00 o 
  -4  -1  12       51.54       49.00      2.11 o 
  -3  -1  12      249.75      238.83      4.54 o 
  -2  -1  12        9.68        9.03      0.89 o 
  -1  -1  12       96.85      103.18      2.52 o 
   0  -1  12       13.03        8.14      1.01 o 
   1  -1  12        0.20        0.31      0.53 o 
   2  -1  12        8.28        6.18      1.24 o 
   3  -1  12       23.06       23.12      1.98 o 
   4  -1  12       19.51       22.65      1.70 o 
   5  -1  12       45.81       52.33      1.97 o 
 -10   0  12       12.06        7.95      0.64 o 
  -9   0  12        4.58        5.04      0.60 o 
  -8   0  12       35.53       29.26      1.10 o 
  -7   0  12       24.21       24.26      1.09 o 
  -6   0  12       24.12       30.75      2.28 o 
  -5   0  12        1.60       -0.54      0.54 o 
  -4   0  12       22.57       21.53      2.41 o 
  -3   0  12       34.65       38.61      1.92 o 
  -2   0  12        5.35        3.11      0.83 o 
  -1   0  12      177.11      172.78      3.24 o 
   0   0  12       52.19       43.54      1.99 o 
   1   0  12       64.29       59.27      2.15 o 
   2   0  12       11.44        9.46      1.37 o 
   3   0  12       11.06       10.12      1.27 o 
   4   0  12        7.33        9.06      0.98 o 
   5   0  12        1.99        4.35      0.58 o 
  -9   1  12        0.03        0.82      0.34 o 
  -8   1  12       10.11        6.72      0.59 o 
  -7   1  12        9.30       11.44      1.53 o 
  -6   1  12       52.82       50.41      2.89 o 
  -5   1  12       33.72       34.86      1.78 o 
  -4   1  12       10.45       10.58      1.11 o 
  -3   1  12       80.92       84.83      2.77 o 
  -2   1  12      485.43      505.10      6.59 o 
  -1   1  12       23.43       23.70      1.54 o 
   0   1  12      261.53      263.47      3.79 o 
   1   1  12       14.34       13.45      1.06 o 
   2   1  12        6.88        8.11      1.16 o 
   3   1  12        6.15        5.65      0.83 o 
   4   1  12        9.55        9.51      0.91 o 
  -9   2  12      113.98       92.33     11.32 o 
  -8   2  12       11.47       12.02      0.98 o 
  -7   2  12        0.82        1.56      0.90 o 
  -6   2  12       27.30       21.65      2.03 o 
  -5   2  12      151.03      156.90      3.44 o 
  -4   2  12       31.67       34.27      1.76 o 
  -3   2  12       12.10       12.49      1.18 o 
  -2   2  12        8.91       10.16      1.12 o 
  -1   2  12       10.95       10.42      1.10 o 
   0   2  12      129.38      134.42      3.09 o 
   1   2  12       49.68       50.85      1.76 o 
   2   2  12        1.97        1.02      0.67 o 
   3   2  12        1.27        1.45      0.58 o 
  -9   3  12       28.95       27.38      1.33 o 
  -8   3  12       29.68       29.28      1.92 o 
  -7   3  12       22.89       20.42      1.72 o 
  -6   3  12        1.57        0.07      0.90 o 
  -5   3  12       35.16       35.06      2.07 o 
  -4   3  12       36.86       36.03      1.68 o 
  -3   3  12       94.32       96.59      2.69 o 
  -2   3  12      204.99      223.16      3.99 o 
  -1   3  12        0.63        0.36      0.55 o 
   0   3  12       34.92       39.15      1.54 o 
   1   3  12       12.70       12.99      1.07 o 
   2   3  12       32.00       28.53      1.44 o 
  -8   4  12       55.16       50.32      1.35 o 
  -7   4  12       10.81       10.89      1.18 o 
  -6   4  12        1.69        0.70      0.80 o 
  -5   4  12        5.13        6.48      0.73 o 
  -4   4  12        0.86        1.00      0.78 o 
  -3   4  12        6.73       10.46      0.89 o 
  -2   4  12        0.09        0.58      0.50 o 
  -1   4  12        7.54        7.80      0.74 o 
   0   4  12        0.17       -0.36      0.36 o 
  -7   5  12        3.27        4.13      0.61 o 
  -6   5  12       37.26       40.36      1.87 o 
  -5   5  12        2.18        1.72      0.41 o 
  -4   5  12       16.26       19.41      1.29 o 
  -3   5  12       28.87       26.39      1.53 o 
  -2   5  12        6.05        8.45      0.95 o 
  -1   5  12      116.76      119.91      2.65 o 
  -5   6  12        0.07       -0.45      0.45 o 
  -4   6  12       39.22       42.05      1.45 o 
   2 -12  13        0.21        1.21      0.52 o 
  -3 -11  13        2.66        3.68      0.39 o 
  -2 -11  13       21.85       25.25      1.04 o 
  -1 -11  13        0.09        0.47      0.23 o 
   0 -11  13       17.25       22.58      0.83 o 
   1 -11  13       15.38       14.52      0.66 o 
   2 -11  13        0.06        0.01      0.38 o 
   3 -11  13        1.20        1.52      0.39 o 
   4 -11  13        2.98        3.39      0.54 o 
  -5 -10  13        2.88        2.79      0.49 o 
  -4 -10  13        3.62        2.73      0.39 o 
  -3 -10  13        9.79        8.48      0.83 o 
  -2 -10  13       38.40       40.83      1.19 o 
  -1 -10  13       83.97       84.16      1.17 o 
   0 -10  13        9.50        9.16      0.48 o 
   1 -10  13        8.43        9.95      0.61 o 
   2 -10  13       24.47       26.00      1.00 o 
   3 -10  13        7.32        6.17      0.53 o 
   4 -10  13        0.98        1.11      0.45 o 
   5 -10  13        6.25        6.18      0.67 o 
  -6  -9  13        0.37        0.94      0.39 o 
  -5  -9  13       36.24       34.42      1.19 o 
  -4  -9  13       21.47       22.83      0.87 o 
  -3  -9  13       60.11       54.25      1.44 o 
  -2  -9  13       19.32       19.55      0.93 o 
  -1  -9  13       24.08       26.90      0.75 o 
   0  -9  13       23.05       24.05      0.71 o 
   1  -9  13       15.41       14.72      0.71 o 
   2  -9  13        8.88        8.54      0.62 o 
   3  -9  13        0.97        0.89      0.44 o 
   4  -9  13       11.45       11.81      1.27 o 
   5  -9  13        2.88        3.03      0.98 o 
  -6  -8  13        0.76        0.69      0.52 o 
  -5  -8  13       47.31       47.03      1.60 o 
  -4  -8  13       71.87       71.63      1.81 o 
  -3  -8  13        0.17       -0.24      0.44 o 
  -2  -8  13        0.02        0.22      0.40 o 
  -1  -8  13       50.50       51.27      1.20 o 
   0  -8  13       46.36       52.37      1.34 o 
   1  -8  13      216.19      222.36      2.57 o 
   2  -8  13       31.17       32.37      1.14 o 
   3  -8  13       19.91       19.07      0.82 o 
   4  -8  13        8.01        6.45      0.75 o 
   5  -8  13        8.86        9.92      0.71 o 
   6  -8  13        4.46        3.53      0.51 o 
  -7  -7  13        2.32        1.94      0.38 o 
  -6  -7  13       50.38       47.36      3.21 o 
  -5  -7  13        6.06        6.32      0.64 o 
  -4  -7  13        3.14        2.82      0.56 o 
  -3  -7  13        5.74        4.06      0.50 o 
  -2  -7  13       39.32       42.72      1.11 o 
  -1  -7  13        0.31       -0.30      0.53 o 
   0  -7  13      330.70      342.69      3.38 o 
   1  -7  13        0.32        0.27      0.45 o 
   2  -7  13       23.95       24.45      1.05 o 
   3  -7  13       80.74       90.20      2.45 o 
   4  -7  13        8.63        9.91      0.77 o 
   5  -7  13        4.42        5.24      0.66 o 
   6  -7  13        3.46        1.14      0.43 o 
  -8  -6  13        0.26        0.25      0.35 o 
  -7  -6  13       21.43       20.32      1.42 o 
  -6  -6  13       98.87       97.65      1.96 o 
  -5  -6  13        1.87        2.22      0.53 o 
  -4  -6  13        0.44        0.28      0.40 o 
  -3  -6  13       21.17       20.16      0.87 o 
  -2  -6  13        0.58        1.89      0.57 o 
  -1  -6  13        0.78        0.41      0.43 o 
   0  -6  13      201.68      206.53      2.66 o 
   1  -6  13       48.75       52.24      1.35 o 
   2  -6  13       67.10       71.35      1.93 o 
   3  -6  13      127.93      121.74      2.89 o 
   4  -6  13        2.88        2.40      0.40 o 
   5  -6  13        2.98        2.64      0.62 o 
   6  -6  13        2.77        2.94      0.46 o 
  -8  -5  13       13.07       10.69      1.71 o 
  -7  -5  13        0.71        0.31      0.57 o 
  -6  -5  13        4.03        3.29      0.52 o 
  -5  -5  13        0.10        0.35      0.43 o 
  -4  -5  13       19.28       19.97      0.86 o 
  -3  -5  13        0.02       -0.32      0.46 o 
  -2  -5  13        2.68        2.93      0.50 o 
  -1  -5  13       16.98       14.10      0.80 o 
   0  -5  13       81.08       77.18      1.66 o 
   1  -5  13        7.66        7.69      0.77 o 
   2  -5  13       88.24       85.22      2.50 o 
   3  -5  13        2.07        0.62      0.46 o 
   4  -5  13       38.73       44.42      1.70 o 
   5  -5  13       41.46       47.27      2.14 o 
   6  -5  13        0.62        0.68      0.33 o 
  -9  -4  13        5.23        3.45      0.47 o 
  -8  -4  13       19.11       16.95      0.85 o 
  -7  -4  13       10.69       13.14      0.95 o 
  -6  -4  13       30.46       32.27      1.25 o 
  -5  -4  13       43.36       38.76      1.43 o 
  -4  -4  13        7.20        4.76      0.69 o 
  -3  -4  13       46.59       45.91      1.45 o 
  -2  -4  13        6.26        5.81      0.66 o 
  -1  -4  13        3.75        3.44      0.53 o 
   0  -4  13       68.89       54.99      1.53 o 
   1  -4  13       46.85       51.70      1.66 o 
   2  -4  13       37.85       41.57      2.70 o 
   3  -4  13      125.00      136.60      4.57 o 
   4  -4  13       26.75       29.96      2.01 o 
   5  -4  13       13.03       11.59      1.13 o 
  -9  -3  13        1.17        1.73      0.45 o 
  -8  -3  13       38.18       41.35      2.10 o 
  -7  -3  13       16.86       17.59      0.88 o 
  -6  -3  13       15.43       12.77      0.97 o 
  -5  -3  13       87.60       79.56      3.59 o 
  -4  -3  13       98.46       97.37      2.79 o 
  -3  -3  13      151.52      139.40      2.37 o 
  -2  -3  13       88.38       78.17      1.79 o 
  -1  -3  13       92.59       87.57      1.70 o 
   0  -3  13       70.60       51.11      1.48 o 
   1  -3  13        8.34        7.82      0.65 o 
   2  -3  13       36.81       30.58      2.38 o 
   3  -3  13       18.49       18.12      1.77 o 
   4  -3  13       11.92       17.95      1.58 o 
   5  -3  13        0.55        0.59      0.37 o 
  -9  -2  13        4.06        2.44      0.50 o 
  -8  -2  13       19.01       18.68      0.80 o 
  -7  -2  13       15.22       15.01      0.83 o 
  -6  -2  13       75.28       81.15      2.25 o 
  -5  -2  13       70.98       69.97      3.33 o 
  -4  -2  13       29.85       29.51      1.64 o 
  -3  -2  13      106.67      112.44      3.02 o 
  -2  -2  13        2.68        1.83      0.70 o 
  -1  -2  13        1.47        2.33      0.63 o 
   0  -2  13       62.10       54.38      1.81 o 
   1  -2  13      137.31      132.59      3.22 o 
   2  -2  13      185.39      189.06      5.57 o 
   3  -2  13       39.99       46.01      2.60 o 
   4  -2  13       44.76       44.49      2.17 o 
   5  -2  13        7.30        6.86      0.47 o 
  -9  -1  13        7.03        5.93      0.63 o 
  -8  -1  13        0.76       -0.06      0.32 o 
  -7  -1  13        1.82        3.19      0.43 o 
  -6  -1  13        0.00        0.44      0.43 o 
  -5  -1  13       22.86       20.35      1.85 o 
  -4  -1  13      220.65      200.39      4.09 o 
  -3  -1  13       88.23       85.96      2.76 o 
  -2  -1  13      193.14      182.90      5.59 o 
  -1  -1  13       17.14       17.16      1.11 o 
   0  -1  13       39.21       41.95      1.59 o 
   1  -1  13        7.26        6.09      0.70 o 
   2  -1  13        2.36        1.77      0.83 o 
   3  -1  13        7.47        5.99      1.04 o 
   4  -1  13        1.91        2.38      0.48 o 
  -9   0  13       15.50       10.37      0.97 o 
  -8   0  13        2.52        1.65      0.45 o 
  -7   0  13       26.33       26.09      1.33 o 
  -6   0  13       27.50       25.26      1.29 o 
  -5   0  13       62.36       66.27      2.20 o 
  -4   0  13        6.04        7.50      1.00 o 
  -3   0  13        1.53        2.53      0.77 o 
  -2   0  13       13.08       10.21      1.15 o 
  -1   0  13       71.60       68.07      2.43 o 
   0   0  13       66.80       76.27      2.04 o 
   1   0  13        0.29        0.27      0.42 o 
   2   0  13        1.22        1.73      0.55 o 
   3   0  13       31.10       35.70      1.29 o 
   4   0  13       26.74       26.29      1.21 o 
  -9   1  13        3.65        4.16      0.65 o 
  -8   1  13        3.94        6.04      0.63 o 
  -7   1  13       59.98       65.78      1.99 o 
  -6   1  13        0.47        1.44      0.86 o 
  -5   1  13       15.35       12.93      1.04 o 
  -4   1  13        0.46        0.58      0.56 o 
  -3   1  13        1.76        2.79      0.77 o 
  -2   1  13        0.36        0.20      0.68 o 
  -1   1  13        4.68        4.11      1.36 o 
   0   1  13        0.01       -0.02      0.53 o 
   1   1  13        9.60        9.05      0.80 o 
   2   1  13       22.48       24.93      1.69 o 
   3   1  13        2.09        2.76      0.59 o 
  -9   2  13        1.41        0.61      0.35 o 
  -8   2  13        4.50        4.40      0.55 o 
  -7   2  13       32.12       30.96      1.34 o 
  -6   2  13       32.09       35.78      2.16 o 
  -5   2  13       65.69       69.76      2.10 o 
  -4   2  13      110.31      117.09      3.75 o 
  -3   2  13       16.49       18.83      1.29 o 
  -2   2  13       70.36       79.73      2.40 o 
  -1   2  13       11.20       11.66      0.99 o 
   0   2  13       13.54       11.43      0.86 o 
   1   2  13        2.06        3.07      0.46 o 
   2   2  13        4.30        4.24      0.63 o 
  -8   3  13        4.92        5.99      0.50 o 
  -7   3  13        8.58        9.00      0.73 o 
  -6   3  13        1.72        0.87      0.68 o 
  -5   3  13        0.58       -0.03      0.47 o 
  -4   3  13        0.64        0.27      0.85 o 
  -3   3  13      142.38      140.54      2.85 o 
  -2   3  13      190.15      190.19      3.22 o 
  -1   3  13        4.44        5.17      0.63 o 
   0   3  13        0.46       -0.33      0.33 o 
   1   3  13        5.77        5.89      0.62 o 
  -7   4  13        0.59        0.81      0.31 o 
  -6   4  13       56.52       69.25      2.32 o 
  -5   4  13       28.40       29.80      2.35 o 
  -4   4  13       10.42       12.74      0.95 o 
  -3   4  13       12.10       15.35      1.21 o 
  -2   4  13       18.13       14.32      0.78 o 
  -1   4  13        1.53        1.06      0.28 o 
  -4   5  13        0.01        0.06      0.34 o 
  -2 -11  14        2.26        2.44      0.56 o 
  -1 -11  14        4.28        5.47      0.71 o 
   0 -11  14       21.66       20.30      1.10 o 
   1 -11  14        1.80        2.06      0.48 o 
   2 -11  14        0.74        0.81      0.39 o 
  -4 -10  14       13.96       12.99      0.63 o 
  -3 -10  14       26.00       29.84      1.80 o 
  -2 -10  14       50.47       49.40      2.26 o 
  -1 -10  14       45.49       47.66      2.22 o 
   0 -10  14       23.01       22.22      0.86 o 
   1 -10  14        1.09        1.15      0.47 o 
   2 -10  14        3.31        3.52      0.51 o 
   3 -10  14        0.27        0.64      0.33 o 
   4 -10  14        1.97        2.15      0.46 o 
  -5  -9  14        5.53        4.84      0.43 o 
  -4  -9  14       11.42        9.93      0.82 o 
  -3  -9  14       24.96       25.23      1.22 o 
  -2  -9  14       46.26       52.26      1.75 o 
  -1  -9  14       64.77       65.89      1.67 o 
   0  -9  14        8.70        8.20      0.62 o 
   1  -9  14        6.30        7.26      0.53 o 
   2  -9  14        2.18        2.50      0.50 o 
   3  -9  14       23.20       26.54      1.14 o 
   4  -9  14        3.43        4.00      0.46 o 
  -6  -8  14        4.00        3.79      0.60 o 
  -5  -8  14       17.15       20.28      0.99 o 
  -4  -8  14        6.87        9.10      1.19 o 
  -3  -8  14        0.24        0.02      0.82 o 
  -2  -8  14       15.13       17.51      0.77 o 
  -1  -8  14       24.76       21.80      0.99 o 
   0  -8  14       15.05       14.00      0.81 o 
   1  -8  14       44.21       47.24      1.26 o 
   2  -8  14       21.05       20.46      0.99 o 
   3  -8  14        4.47        3.56      0.44 o 
   4  -8  14        3.77        2.63      0.44 o 
   5  -8  14       17.57       22.45      1.09 o 
  -7  -7  14        4.57        3.92      0.50 o 
  -6  -7  14        0.02        0.10      0.61 o 
  -5  -7  14       11.73        9.78      0.66 o 
  -4  -7  14       31.13       26.40      1.09 o 
  -3  -7  14        1.82        0.95      0.35 o 
  -2  -7  14       48.13       53.37      1.32 o 
  -1  -7  14        2.42        3.08      0.56 o 
   0  -7  14       62.98       69.36      1.68 o 
   1  -7  14       20.59       20.54      1.05 o 
   2  -7  14        5.32        5.18      0.63 o 
   3  -7  14        2.55        4.06      0.48 o 
   4  -7  14        3.70        4.61      0.39 o 
   5  -7  14        8.46        8.58      0.78 o 
  -7  -6  14        7.50        6.71      0.75 o 
  -6  -6  14       41.22       36.02      1.22 o 
  -5  -6  14        4.11        4.40      0.53 o 
  -4  -6  14        0.10       -0.32      0.32 o 
  -3  -6  14        3.67        2.32      0.51 o 
  -2  -6  14       42.60       44.88      1.26 o 
  -1  -6  14        0.06        0.69      0.55 o 
   0  -6  14      165.27      167.23      2.60 o 
   1  -6  14       78.05       75.75      1.66 o 
   2  -6  14       44.10       46.12      1.24 o 
   3  -6  14       11.24       10.38      0.58 o 
   4  -6  14        0.11        0.33      0.30 o 
   5  -6  14       23.91       24.64      1.16 o 
  -8  -5  14        2.18        2.66      0.42 o 
  -7  -5  14       18.66       16.13      0.96 o 
  -6  -5  14        3.85        4.83      0.77 o 
  -5  -5  14        1.60        2.06      0.45 o 
  -4  -5  14       12.24       10.06      1.02 o 
  -3  -5  14      134.22      136.38      2.35 o 
  -2  -5  14       72.34       83.58      1.68 o 
  -1  -5  14       67.29       70.15      1.74 o 
   0  -5  14       64.37       58.85      1.38 o 
   1  -5  14       60.85       67.54      1.40 o 
   2  -5  14        3.67        2.99      0.43 o 
   3  -5  14        3.76        3.04      0.46 o 
   4  -5  14        7.69        8.48      0.52 o 
   5  -5  14        2.94        2.86      0.47 o 
  -8  -4  14        7.42        5.45      0.62 o 
  -7  -4  14       16.64       15.60      0.87 o 
  -6  -4  14       41.35       36.93      1.18 o 
  -5  -4  14       63.79       61.12      2.17 o 
  -4  -4  14       20.06       21.07      1.33 o 
  -3  -4  14       23.95       22.39      1.18 o 
  -2  -4  14      129.08      114.04      2.15 o 
  -1  -4  14       80.87       71.39      1.70 o 
   0  -4  14       47.21       43.58      1.29 o 
   1  -4  14       16.23       17.68      0.99 o 
   2  -4  14       14.28       20.57      1.19 o 
   3  -4  14       14.77       10.26      0.80 o 
   4  -4  14        2.16        3.80      0.36 o 
  -8  -3  14       34.25       35.58      1.02 o 
  -7  -3  14        1.93        1.91      0.40 o 
  -6  -3  14       22.17       20.36      1.80 o 
  -5  -3  14        0.09       -0.86      0.86 o 
  -4  -3  14        0.69       -0.47      0.94 o 
  -3  -3  14        5.69        4.98      0.56 o 
  -2  -3  14       23.55       20.17      1.12 o 
  -1  -3  14        9.73       13.01      0.89 o 
   0  -3  14      125.86      131.69      2.58 o 
   1  -3  14       19.11       18.53      0.97 o 
   2  -3  14       15.99       16.91      1.52 o 
   3  -3  14        0.38        0.81      0.39 o 
   4  -3  14       21.94       25.20      0.94 o 
  -8  -2  14        0.31        0.04      0.22 o 
  -7  -2  14        7.23        6.61      0.66 o 
  -6  -2  14        7.97        6.18      0.69 o 
  -5  -2  14       10.39       10.11      0.93 o 
  -4  -2  14       49.78       41.19      2.64 o 
  -3  -2  14       72.93       74.18      1.96 o 
  -2  -2  14       55.35       54.79      2.15 o 
  -1  -2  14       44.36       40.20      1.85 o 
   0  -2  14        0.29       -0.13      0.58 o 
   1  -2  14       72.32       69.67      2.29 o 
   2  -2  14       11.96       10.96      0.90 o 
   3  -2  14       30.25       33.47      1.25 o 
   4  -2  14       15.73       20.38      1.07 o 
  -8  -1  14        1.25        0.78      0.31 o 
  -7  -1  14        2.02        2.43      0.71 o 
  -6  -1  14        5.83        4.48      0.62 o 
  -5  -1  14        4.84        5.47      1.07 o 
  -4  -1  14       36.02       30.67      1.62 o 
  -3  -1  14       52.95       48.97      2.03 o 
  -2  -1  14      108.88      127.80      3.18 o 
  -1  -1  14       76.49       79.48      2.47 o 
   0  -1  14       38.11       40.43      1.69 o 
   1  -1  14       18.54       25.17      1.03 o 
   2  -1  14        7.23        7.87      0.73 o 
   3  -1  14        4.84        6.48      0.77 o 
  -8   0  14        3.66        2.52      0.38 o 
  -7   0  14       50.62       50.54      1.46 o 
  -6   0  14      106.30      108.44      2.77 o 
  -5   0  14       11.08        9.93      0.86 o 
  -4   0  14       38.73       39.23      1.46 o 
  -3   0  14        4.42        6.13      0.88 o 
  -2   0  14        5.67        7.54      0.92 o 
  -1   0  14        0.26        0.84      0.60 o 
   0   0  14        3.25        3.44      0.73 o 
   1   0  14       17.54       14.10      0.84 o 
   2   0  14       27.96       31.10      1.64 o 
  -8   1  14        7.57        9.99      0.86 o 
  -7   1  14        0.42        0.36      0.36 o 
  -6   1  14        7.64        9.70      1.06 o 
  -5   1  14        1.73        0.83      0.48 o 
  -4   1  14        1.40        0.98      0.41 o 
  -3   1  14        5.29        4.32      0.78 o 
  -2   1  14       26.12       27.82      1.42 o 
  -1   1  14        7.86        5.00      0.71 o 
   0   1  14       28.01       30.55      1.22 o 
   1   1  14       29.21       29.90      1.61 o 
   2   1  14        9.56        9.18      0.71 o 
  -7   2  14       12.71       13.48      0.71 o 
  -6   2  14        0.15       -0.60      0.60 o 
  -5   2  14       27.34       25.02      1.93 o 
  -4   2  14       56.13       57.98      1.73 o 
  -3   2  14        4.02        5.72      0.71 o 
  -2   2  14        1.14        0.42      0.49 o 
  -1   2  14       11.75       11.23      0.77 o 
   0   2  14       19.01       16.85      1.41 o 
  -6   3  14        4.35        5.93      0.50 o 
  -5   3  14        1.16       -0.21      0.29 o 
  -4   3  14       19.62       15.55      0.81 o 
  -3   3  14       30.75       32.38      1.58 o 
  -2   3  14       86.25       84.17      1.66 o 
  -1   3  14        0.11        0.37      0.22 o 
  -3 -10  15        3.75        4.53      0.58 o 
  -2 -10  15        0.08       -0.01      0.38 o 
  -1 -10  15        2.37        1.96      0.53 o 
   0 -10  15        0.92        0.75      0.35 o 
   1 -10  15       13.58       13.64      0.70 o 
   2 -10  15       22.89       22.96      0.79 o 
  -4  -9  15       24.16       25.01      1.31 o 
  -3  -9  15       48.38       46.54      1.44 o 
  -2  -9  15        2.58        2.46      0.43 o 
  -1  -9  15       30.96       34.18      1.31 o 
   0  -9  15        4.84        4.42      0.50 o 
   1  -9  15        9.03       10.63      0.63 o 
   2  -9  15        0.00        0.33      0.50 o 
   3  -9  15       17.12       21.57      0.80 o 
  -5  -8  15        1.34        1.39      0.32 o 
  -4  -8  15        1.43        2.50      0.68 o 
  -3  -8  15        3.19        2.48      0.73 o 
  -2  -8  15        3.64        3.13      0.53 o 
  -1  -8  15       21.14       21.40      0.87 o 
   0  -8  15        2.99        3.22      0.43 o 
   1  -8  15        7.20        6.84      0.62 o 
   2  -8  15        4.20        6.23      0.51 o 
   3  -8  15       39.07       43.58      1.21 o 
  -6  -7  15        2.87        1.93      0.47 o 
  -5  -7  15       31.38       26.39      1.10 o 
  -4  -7  15       14.04       11.22      0.87 o 
  -3  -7  15       16.68       17.64      0.91 o 
  -2  -7  15        5.25        6.00      0.54 o 
  -1  -7  15       47.18       44.96      1.26 o 
   0  -7  15        7.84        7.50      0.58 o 
   1  -7  15        0.63        0.53      0.58 o 
   2  -7  15        0.09       -0.33      0.33 o 
   3  -7  15        2.30        2.02      0.30 o 
   4  -7  15        1.83        2.19      0.44 o 
  -6  -6  15       14.64       13.02      0.54 o 
  -5  -6  15       50.48       54.77      2.16 o 
  -4  -6  15       15.19       19.39      1.17 o 
  -3  -6  15        2.71        4.30      0.58 o 
  -2  -6  15       61.31       63.55      1.48 o 
  -1  -6  15        5.75        7.02      0.61 o 
   0  -6  15        0.04        0.38      0.34 o 
   1  -6  15        0.01       -0.19      0.35 o 
   2  -6  15        1.46        3.17      0.35 o 
   3  -6  15        1.84        2.30      0.36 o 
  -7  -5  15        6.75        6.68      0.71 o 
  -6  -5  15        6.43        7.87      0.47 o 
  -5  -5  15        4.03        4.00      0.62 o 
  -4  -5  15        0.99        0.55      0.48 o 
  -3  -5  15       20.70       17.56      0.84 o 
  -2  -5  15      183.93      183.55      2.47 o 
  -1  -5  15        6.17        7.75      0.63 o 
   0  -5  15        6.73        7.67      0.59 o 
   1  -5  15        1.78        1.52      0.33 o 
   2  -5  15       23.26       23.67      0.91 o 
   3  -5  15        2.97        2.90      0.33 o 
  -7  -4  15        1.12        0.77      0.48 o 
  -6  -4  15        0.49       -0.37      0.37 o 
  -5  -4  15       34.43       36.63      2.20 o 
  -4  -4  15      102.40      104.31      2.65 o 
  -3  -4  15        3.53        5.16      0.61 o 
  -2  -4  15        5.57        6.91      0.57 o 
  -1  -4  15        6.79        6.01      0.74 o 
   0  -4  15        7.43        5.38      0.58 o 
   1  -4  15        1.46        0.91      0.27 o 
   2  -4  15        3.33        4.28      0.43 o 
   3  -4  15        2.82        2.15      0.40 o 
  -7  -3  15        7.15        6.05      0.81 o 
  -6  -3  15        7.22        6.43      0.65 o 
  -5  -3  15       36.73       36.70      1.53 o 
  -4  -3  15        7.36        6.96      1.21 o 
  -3  -3  15        1.27        0.61      1.25 o 
  -2  -3  15        3.43        3.60      0.65 o 
  -1  -3  15       27.83       24.83      1.07 o 
   0  -3  15        5.13        3.73      0.57 o 
   1  -3  15       18.83       15.90      0.74 o 
   2  -3  15        0.00       -0.11      0.40 o 
   3  -3  15       11.08       11.70      0.88 o 
  -7  -2  15        0.02       -0.29      0.29 o 
  -6  -2  15       11.18       13.16      0.80 o 
  -5  -2  15        0.78       -0.56      0.76 o 
  -4  -2  15       18.21       22.77      1.78 o 
  -3  -2  15       66.34       70.44      1.70 o 
  -2  -2  15       33.96       35.63      1.27 o 
  -1  -2  15        0.01        0.36      0.48 o 
   0  -2  15        0.03        0.47      0.40 o 
   1  -2  15       23.75       21.27      1.06 o 
   2  -2  15        0.50        0.51      0.39 o 
  -7  -1  15        5.82        6.36      0.73 o 
  -6  -1  15       12.93       12.00      0.71 o 
  -5  -1  15        1.97        3.10      0.67 o 
  -4  -1  15        0.18        1.46      0.84 o 
  -3  -1  15       23.39       20.05      1.20 o 
  -2  -1  15       11.61        9.45      0.70 o 
  -1  -1  15       83.29       83.79      2.18 o 
   0  -1  15       32.86       32.05      1.25 o 
   1  -1  15       30.13       29.67      1.56 o 
  -7   0  15        4.24        2.69      0.36 o 
  -6   0  15       25.34       19.30      1.26 o 
  -5   0  15        2.45        0.76      0.56 o 
  -4   0  15       13.49       15.36      1.42 o 
  -3   0  15        7.26        4.10      0.66 o 
  -2   0  15       11.44       13.56      0.73 o 
  -1   0  15        0.66        1.53      0.46 o 
   0   0  15        0.37       -0.33      0.33 o 
   1   0  15       10.19       10.51      0.84 o 
  -6   1  15       15.64       12.97      0.98 o 
  -5   1  15       16.66       14.29      0.71 o 
  -4   1  15       52.44       53.20      1.99 o 
  -3   1  15       36.70       36.84      1.21 o 
  -2   1  15      138.21      144.73      3.42 o 
  -1   1  15       43.03       49.18      1.30 o 
   0   1  15        2.81        1.98      0.45 o 
  -4   2  15        0.03        1.30      0.47 o 
  -3   2  15       30.56       30.88      1.39 o 
  -2   2  15       38.26       44.59      1.49 o 
  -3  -9  16        1.11        0.88      0.35 o 
  -2  -9  16        4.63        4.18      0.60 o 
  -1  -9  16        5.06        3.93      0.54 o 
   0  -9  16       24.89       26.86      1.32 o 
   1  -9  16       49.20       51.34      1.64 o 
  -4  -8  16        0.05        0.09      0.27 o 
  -3  -8  16        4.94        2.77      0.79 o 
  -2  -8  16       22.71       23.31      1.46 o 
  -1  -8  16        1.38        1.69      0.35 o 
   0  -8  16        0.01        0.55      0.25 o 
   1  -8  16       12.84       14.44      0.61 o 
   2  -8  16        8.61        9.54      0.76 o 
  -5  -7  16        0.53        0.33      0.53 o 
  -4  -7  16        0.46       -0.11      0.46 o 
  -3  -7  16        5.72        4.52      0.52 o 
  -2  -7  16       72.79       76.53      2.01 o 
  -1  -7  16        4.46        4.49      0.49 o 
   0  -7  16        3.08        4.14      0.37 o 
   1  -7  16       21.60       25.92      0.82 o 
   2  -7  16        0.06        0.74      0.29 o 
  -5  -6  16        4.73        4.47      0.46 o 
  -4  -6  16       11.55       12.45      0.81 o 
  -3  -6  16        2.54        1.64      0.37 o 
  -2  -6  16       27.31       27.13      1.01 o 
  -1  -6  16        0.32        0.17      0.35 o 
   0  -6  16        4.50        4.11      0.49 o 
   1  -6  16        1.14        1.97      0.42 o 
   2  -6  16       26.16       27.25      0.89 o 
  -6  -5  16       21.44       19.77      1.12 o 
  -5  -5  16        0.04        0.17      0.38 o 
  -4  -5  16        0.52        1.44      0.46 o 
  -3  -5  16       10.27        8.82      0.67 o 
  -2  -5  16       43.82       39.52      1.40 o 
  -1  -5  16        6.06        4.58      0.48 o 
   0  -5  16        0.31        0.25      0.49 o 
   1  -5  16        0.93        2.16      0.39 o 
   2  -5  16       22.47       25.21      1.27 o 
  -6  -4  16       14.46       13.05      1.00 o 
  -5  -4  16       21.19       18.13      0.92 o 
  -4  -4  16       37.68       40.76      1.99 o 
  -3  -4  16        3.26        1.60      0.37 o 
  -2  -4  16        0.84        1.63      0.52 o 
  -1  -4  16        0.23       -0.31      0.44 o 
   0  -4  16       20.52       20.58      0.92 o 
   1  -4  16       17.29       16.84      1.26 o 
   2  -4  16        1.53        2.84      0.47 o 
  -6  -3  16        6.55        7.86      1.15 o 
  -5  -3  16        1.16        2.11      0.61 o 
  -4  -3  16        6.64        4.16      0.75 o 
  -3  -3  16       32.25       27.94      0.96 o 
  -2  -3  16       17.58       15.89      0.96 o 
  -1  -3  16       10.28        8.62      0.74 o 
   0  -3  16        0.11       -0.34      0.34 o 
   1  -3  16        0.18       -0.04      0.46 o 
  -6  -2  16        0.49        0.78      0.47 o 
  -5  -2  16       14.86       14.11      0.78 o 
  -4  -2  16        5.54        4.61      0.56 o 
  -3  -2  16       14.25       17.14      0.91 o 
  -2  -2  16        2.55        3.31      0.57 o 
  -1  -2  16        7.91        7.43      0.50 o 
   0  -2  16        0.55        1.34      0.24 o 
   1  -2  16        2.45        2.34      0.44 o 
  -6  -1  16        3.69        4.37      0.58 o 
  -5  -1  16        2.50        3.36      0.42 o 
  -4  -1  16        3.52        2.31      0.66 o 
  -3  -1  16       13.95       15.86      1.27 o 
  -2  -1  16        1.44        2.01      0.55 o 
  -1  -1  16       11.59        9.61      0.47 o 
  -4   0  16      112.27      120.25      2.64 o 
  -3   0  16       86.28       93.80      2.45 o 
  -2   0  16       15.53       12.22      0.91 o 
  -3  -7  17       12.54       12.24      0.83 o 
  -2  -7  17        8.90        7.24      0.68 o 
  -1  -7  17        0.08       -0.02      0.37 o 
   0  -7  17       22.71       23.62      1.11 o 
  -4  -6  17        0.28        0.10      0.29 o 
  -3  -6  17        3.42        5.16      0.68 o 
  -2  -6  17        2.69        3.35      0.40 o 
  -1  -6  17        0.03        1.36      0.49 o 
   0  -6  17        2.57        2.93      0.53 o 
  -4  -5  17        0.99        1.13      0.44 o 
  -3  -5  17        0.32        0.25      0.42 o 
  -2  -5  17        0.01        0.11      0.28 o 
  -1  -5  17       26.28       27.18      1.32 o 
   0  -5  17        1.52        2.13      0.44 o 
  -4  -4  17       23.91       23.08      1.21 o 
  -3  -4  17        2.82        2.03      0.55 o 
  -2  -4  17        0.62        1.53      0.80 o 
  -1  -4  17        0.37        0.86      0.39 o 
  -4  -3  17        0.83       -0.04      0.33 o 
  -2  -3  17        1.86        0.75      0.33 o 
  -3  -2  17        7.90        8.51      0.72 o 
                                                 
